# Supplementary material for: Propan-2-yl r-4-(4-fluoro­phen­yl)-3-hy­droxy-c-6-methyl-2-phenyl-4,5-dihydro-2H-indazole-t-5-carboxyl­ate
Source: Acta Crystallogr Sect E Struct Rep Online. 2012 Sep 26;68(Pt 10):o3021–2. doi: 10.1107/S1600536812039955 (PMC3470376; doi:10.1107/S1600536812039955)
Supplement: Supplementary file 1 [file e-68-o3021-sup1.cif]

##############################################################################
#                                                                            #
# This CIF contains the data in a paper accepted for publication in          #
# Acta Crystallographica Section E. It conforms to the requirements of       #
# Notes for Authors for Acta Crystallographica Section E, and has been       #
# peer reviewed under the auspices of the IUCr Commission on Journals.       #
#                                                                            #
# Full details of the Crystallographic Information File format               #
# are given in the paper "The Crystallographic Information File (CIF):       #
# a New Standard Archive File for Crystallography" by S. R. Hall, F. H.      #
# Allen and I. D. Brown [Acta Cryst. (1991), A47, 655-685].                  #
#                                                                            #
# The current version of the core CIF dictionary is obtainable from          #
# ftp://ftp.iucr.org/pub/cif_core.dic.                                       #
#                                                                            #
# Software is freely available for graphical display of the structure(s)     #
# in this CIF. For information consult the CIF software page                 #
# http://www.iucr.org/resources/cif/software.                                #
#                                                                            #
# This file may be used for bona fide research purposes within the           #
# scientific community so long as proper attribution is given to the journal # 
# article from which it was obtained.                                        #
#                                                                            #
##############################################################################
data_I
_audit_creation_method     SHELXL-97
_chemical_name_systematic
;
Propan-2-yl <i>r</i>-4-(4-fluorophenyl)-3-hydroxy-<i>c</i>-6-methyl-2-phenyl-
4,5-dihydro-2<i>H</i>-indazole-<i>t</i>-5-carboxylate
;
_chemical_name_common     ?
_chemical_formula_moiety     'C24 H23 F N2 O3'
_chemical_formula_sum     'C24 H23 F N2 O3'
_chemical_formula_iupac     'C24 H23 F N2 O3'
_chemical_formula_weight     406.44
_chemical_melting_point     ?
_symmetry_cell_setting     monoclinic
_symmetry_space_group_name_H-M     'P 2/c'
_symmetry_space_group_name_Hall     '-P 2ybc'
loop_
    _symmetry_equiv_pos_as_xyz
    'x, y, z'
    '-x, y+1/2, -z+1/2'
    '-x, -y, -z'
    'x, -y-1/2, z-1/2'
_cell_length_a     17.6400(10)
_cell_length_b     11.0295(6)
_cell_length_c     11.3791(6)
_cell_angle_alpha     90.00
_cell_angle_beta     99.1330(10)
_cell_angle_gamma     90.00
_cell_volume     2185.9(2)
_cell_formula_units_Z     4
_cell_measurement_reflns_used     3844
_cell_measurement_theta_min     2
_cell_measurement_theta_max     25
_cell_measurement_temperature     293(2)
_exptl_crystal_description     block
_exptl_crystal_colour     colourless
_exptl_crystal_size_max     0.35
_exptl_crystal_size_mid     0.25
_exptl_crystal_size_min     0.25
_exptl_crystal_density_diffrn     1.235
_exptl_crystal_density_meas     ?
_exptl_crystal_density_method     'not measured'
_exptl_crystal_F_000     856
_exptl_absorpt_coefficient_mu     0.088
_exptl_absorpt_correction_type     none
_exptl_absorpt_process_details     ?
_exptl_absorpt_correction_T_min     ?
_exptl_absorpt_correction_T_max     ?
_exptl_special_details     ?
_diffrn_ambient_temperature     293(2)
_diffrn_radiation_type     MoK\a
_diffrn_radiation_wavelength     0.71073
_diffrn_radiation_source     'fine-focus sealed tube'
_diffrn_radiation_monochromator     graphite
_diffrn_measurement_device_type     'Bruker SMART APEX CCD area-detector'
_diffrn_measurement_method     '\w scan'
_diffrn_detector_area_resol_mean     ?
_diffrn_reflns_number     20548
_diffrn_reflns_av_R_equivalents     0.0342
_diffrn_reflns_av_sigmaI/netI     0.0266
_diffrn_reflns_theta_min     2.19
_diffrn_reflns_theta_max     25.00
_diffrn_reflns_theta_full     25.00
_diffrn_measured_fraction_theta_max     1.000
_diffrn_measured_fraction_theta_full     1.000
_diffrn_reflns_limit_h_min     -20
_diffrn_reflns_limit_h_max     20
_diffrn_reflns_limit_k_min     -13
_diffrn_reflns_limit_k_max     13
_diffrn_reflns_limit_l_min     -13
_diffrn_reflns_limit_l_max     13
_diffrn_standards_number     ?
_diffrn_standards_interval_count     ?
_diffrn_standards_interval_time     ?
_diffrn_standards_decay_%     ?
_refine_special_details
;
Refinement of <i>F</i>^2^ against ALL reflections. The weighted <i>R</i>-factor
<i>wR</i> and goodness of fit <i>S</i> are based on <i>F</i>^2^, conventional
<i>R</i>-factors <i>R</i> are based on <i>F</i>, with <i>F</i> set to zero for
negative <i>F</i>^2^. The threshold expression of <i>F</i>^2^ >
\s(<i>F</i>^2^) is used only for calculating <i>R</i>-factors(gt) <i>etc</i>.
and is not relevant to the choice of reflections for refinement.
<i>R</i>-factors based on <i>F</i>^2^ are statistically about twice as large
as those based on <i>F</i>, and <i>R</i>- factors based on ALL data will be
even larger.
;
_reflns_number_total     3843
_reflns_number_gt     2970
_reflns_threshold_expression     I>2\s(I)
_refine_ls_structure_factor_coef     Fsqd
_refine_ls_matrix_type     full
_refine_ls_R_factor_all     0.0676
_refine_ls_R_factor_gt     0.0508
_refine_ls_wR_factor_gt     0.1242
_refine_ls_wR_factor_ref     0.1352
_refine_ls_goodness_of_fit_ref     1.025
_refine_ls_restrained_S_all     1.025
_refine_ls_number_reflns     3843
_refine_ls_number_parameters     279
_refine_ls_number_restraints     0
_refine_ls_hydrogen_treatment     constr
_refine_ls_weighting_scheme     calc
_refine_ls_weighting_details
         'calc w=1/[\s^2^(Fo^2^)+(0.0586P)^2^+0.9373P] where P=(Fo^2^+2Fc^2^)/3'
_atom_sites_solution_hydrogens     geom
_atom_sites_solution_primary     direct
_atom_sites_solution_secondary     difmap
_refine_ls_shift/su_max     0.000
_refine_ls_shift/su_mean     0.000
_refine_diff_density_max     0.341
_refine_diff_density_min     -0.217
_refine_ls_extinction_method     none
_refine_ls_extinction_coef     ?
loop_
    _atom_type_symbol
    _atom_type_description
    _atom_type_scat_dispersion_real
    _atom_type_scat_dispersion_imag
    _atom_type_scat_source
    'C' 'C' 0.0033 0.0016
                         'International Tables Vol C Tables 4.2.6.8 and 6.1.1.4'
    'H' 'H' 0.0000 0.0000
                         'International Tables Vol C Tables 4.2.6.8 and 6.1.1.4'
    'N' 'N' 0.0061 0.0033
                         'International Tables Vol C Tables 4.2.6.8 and 6.1.1.4'
    'O' 'O' 0.0106 0.0060
                         'International Tables Vol C Tables 4.2.6.8 and 6.1.1.4'
    'F' 'F' 0.0171 0.0103
                         'International Tables Vol C Tables 4.2.6.8 and 6.1.1.4'
_computing_data_collection     'SMART (Bruker, 2001)'
_computing_cell_refinement     'SAINT (Bruker, 2001)'
_computing_data_reduction     'SAINT (Bruker, 2001)'
_computing_structure_solution     'SIR92 (Altomare <i>et al.</i>, 1994)'
_computing_structure_refinement     'SHELXL97 (Sheldrick, 2008)'
_computing_molecular_graphics
                              'ORTEP-3 (Farrugia, 1999) and PLATON (Spek, 2009)'
_computing_publication_material
   'SHELXL97 (Sheldrick, 2008), PLATON (Spek, 2009) and publCIF (Westrip, 2010)'
loop_
    _atom_site_type_symbol
    _atom_site_label
    _atom_site_fract_x
    _atom_site_fract_y
    _atom_site_fract_z
    _atom_site_U_iso_or_equiv
    _atom_site_adp_type
    _atom_site_calc_flag
    _atom_site_refinement_flags
    _atom_site_occupancy
    _atom_site_symmetry_multiplicity
    _atom_site_disorder_assembly
    _atom_site_disorder_group
    F F 0.55203(11) 0.4061(2) 0.2222(2) 0.1378(9) Uani d . 1 1 . .
    O O1 0.14456(9) 0.32293(13) 0.05959(11) 0.0505(4) Uani d . 1 1 . .
    H H1 0.1609 0.2941 0.1252 0.076 Uiso calc R 1 1 . .
    O O51 0.26507(13) -0.19468(16) -0.01810(17) 0.0885(6) Uani d . 1 1 A .
    O O52 0.2223(4) -0.1001(5) 0.1280(9) 0.116(2) Uani d P 0.724(15) 1 A 1
    O O52' 0.1999(12) -0.0778(13) 0.0673(18) 0.116(2) Uani d P 0.276(15) 1 A 2
    N N2 0.14598(9) 0.28868(14) -0.13981(12) 0.0369(4) Uani d . 1 1 . .
    N N1 0.18599(9) 0.22532(14) -0.21440(12) 0.0386(4) Uani d . 1 1 . .
    C C3 0.17400(10) 0.26286(16) -0.02333(14) 0.0356(4) Uani d . 1 1 . .
    C C4 0.28913(11) 0.12354(17) 0.07402(16) 0.0376(4) Uani d . 1 1 . .
    H H4 0.2638 0.1076 0.1431 0.045 Uiso calc R 1 1 . .
    C C5 0.31565(12) 0.00027(17) 0.02803(17) 0.0430(5) Uani d . 1 1 A .
    H H5 0.3642 -0.0202 0.0788 0.052 Uiso calc R 1 1 . .
    C C6 0.33235(12) 0.00401(18) -0.09910(18) 0.0453(5) Uani d . 1 1 . .
    C C7 0.29229(12) 0.07767(18) -0.17831(17) 0.0443(5) Uani d . 1 1 . .
    H H7 0.3004 0.0767 -0.2571 0.053 Uiso calc R 1 1 . .
    C C8 0.23623(10) 0.15914(16) -0.14217(15) 0.0362(4) Uani d . 1 1 . .
    C C9 0.23134(10) 0.17912(16) -0.02211(15) 0.0351(4) Uani d . 1 1 . .
    C C21 0.08425(11) 0.36638(17) -0.18736(16) 0.0396(4) Uani d . 1 1 . .
    C C22 0.09024(13) 0.4340(2) -0.28730(18) 0.0538(6) Uani d . 1 1 . .
    H H22 0.1342 0.4292 -0.3226 0.065 Uiso calc R 1 1 . .
    C C23 0.03079(16) 0.5085(2) -0.3344(2) 0.0722(7) Uani d . 1 1 . .
    H H23 0.0347 0.5539 -0.4021 0.087 Uiso calc R 1 1 . .
    C C24 -0.03366(17) 0.5169(3) -0.2835(3) 0.0826(9) Uani d . 1 1 . .
    H H24 -0.0738 0.5671 -0.3165 0.099 Uiso calc R 1 1 . .
    C C25 -0.03905(15) 0.4505(3) -0.1829(3) 0.0794(8) Uani d . 1 1 . .
    H H25 -0.0828 0.4571 -0.1472 0.095 Uiso calc R 1 1 . .
    C C26 0.01950(13) 0.3744(2) -0.1345(2) 0.0589(6) Uani d . 1 1 . .
    H H26 0.0154 0.3289 -0.0669 0.071 Uiso calc R 1 1 . .
    C C41 0.35810(11) 0.20446(17) 0.11368(17) 0.0424(5) Uani d . 1 1 . .
    C C42 0.40331(13) 0.1842(2) 0.2224(2) 0.0575(6) Uani d . 1 1 . .
    H H42 0.3898 0.1232 0.2715 0.069 Uiso calc R 1 1 . .
    C C43 0.46809(15) 0.2525(3) 0.2599(3) 0.0768(8) Uani d . 1 1 . .
    H H43 0.4980 0.2382 0.3335 0.092 Uiso calc R 1 1 . .
    C C44 0.48710(16) 0.3400(3) 0.1879(3) 0.0832(9) Uani d . 1 1 . .
    C C45 0.44411(19) 0.3651(3) 0.0811(3) 0.0933(10) Uani d . 1 1 . .
    H H45 0.4582 0.4270 0.0335 0.112 Uiso calc R 1 1 . .
    C C46 0.37878(15) 0.2966(2) 0.0444(2) 0.0690(7) Uani d . 1 1 . .
    H H46 0.3485 0.3134 -0.0284 0.083 Uiso calc R 1 1 . .
    C C51 0.25938(15) -0.0996(2) 0.0456(2) 0.0570(6) Uani d . 1 1 . .
    C C52 0.2159(2) -0.3005(3) -0.0069(3) 0.0973(11) Uani d . 1 1 . .
    H H52 0.2039 -0.3045 0.0742 0.117 Uiso calc R 1 1 A .
    C C53 0.1431(3) -0.2891(4) -0.0942(4) 0.1460(17) Uani d . 1 1 A .
    H H53A 0.1171 -0.2157 -0.0786 0.219 Uiso calc R 1 1 . .
    H H53B 0.1105 -0.3574 -0.0861 0.219 Uiso calc R 1 1 . .
    H H53C 0.1550 -0.2868 -0.1736 0.219 Uiso calc R 1 1 . .
    C C54 0.2622(3) -0.4083(3) -0.0300(5) 0.176(2) Uani d . 1 1 A .
    H H54A 0.2719 -0.4060 -0.1106 0.264 Uiso calc R 1 1 . .
    H H54B 0.2344 -0.4809 -0.0177 0.264 Uiso calc R 1 1 . .
    H H54C 0.3101 -0.4076 0.0235 0.264 Uiso calc R 1 1 . .
    C C61 0.39422(15) -0.0780(2) -0.1293(2) 0.0732(8) Uani d . 1 1 . .
    H H61A 0.3978 -0.0699 -0.2122 0.110 Uiso calc R 1 1 . .
    H H61B 0.3821 -0.1605 -0.1127 0.110 Uiso calc R 1 1 . .
    H H61C 0.4424 -0.0562 -0.0823 0.110 Uiso calc R 1 1 . .
loop_
    _atom_site_aniso_label
    _atom_site_aniso_U_11
    _atom_site_aniso_U_22
    _atom_site_aniso_U_33
    _atom_site_aniso_U_12
    _atom_site_aniso_U_13
    _atom_site_aniso_U_23
    F 0.0942(13) 0.1364(18) 0.175(2) -0.0579(13) -0.0032(13) -0.0562(16)
    O1 0.0724(10) 0.0546(9) 0.0250(7) 0.0222(7) 0.0091(6) 0.0010(6)
    O51 0.1363(17) 0.0548(11) 0.0841(13) -0.0338(11) 0.0475(12) -0.0155(9)
    O52 0.190(5) 0.060(2) 0.130(5) -0.038(2) 0.120(5) -0.015(3)
    O52' 0.190(5) 0.060(2) 0.130(5) -0.038(2) 0.120(5) -0.015(3)
    N2 0.0446(9) 0.0414(9) 0.0246(7) 0.0058(7) 0.0059(6) 0.0001(6)
    N1 0.0469(9) 0.0430(9) 0.0267(8) 0.0047(7) 0.0086(7) -0.0009(7)
    C3 0.0464(11) 0.0372(10) 0.0232(9) -0.0012(8) 0.0061(8) -0.0001(7)
    C4 0.0446(11) 0.0376(10) 0.0310(9) 0.0030(8) 0.0069(8) 0.0035(8)
    C5 0.0473(11) 0.0386(11) 0.0419(11) 0.0041(9) 0.0038(9) 0.0050(8)
    C6 0.0508(12) 0.0374(11) 0.0502(12) 0.0023(9) 0.0156(10) -0.0006(9)
    C7 0.0554(12) 0.0447(11) 0.0358(10) 0.0026(10) 0.0167(9) -0.0001(9)
    C8 0.0424(10) 0.0357(10) 0.0308(9) -0.0002(8) 0.0069(8) 0.0005(8)
    C9 0.0421(10) 0.0347(10) 0.0278(9) 0.0000(8) 0.0039(8) 0.0007(7)
    C21 0.0466(11) 0.0391(10) 0.0318(9) 0.0043(9) 0.0020(8) -0.0020(8)
    C22 0.0616(14) 0.0564(13) 0.0436(12) 0.0109(11) 0.0086(10) 0.0102(10)
    C23 0.0874(19) 0.0681(17) 0.0581(15) 0.0247(15) 0.0020(14) 0.0201(12)
    C24 0.0769(19) 0.0825(19) 0.084(2) 0.0399(16) -0.0019(15) 0.0140(16)
    C25 0.0602(16) 0.097(2) 0.0829(19) 0.0294(15) 0.0176(14) 0.0055(17)
    C26 0.0548(13) 0.0712(16) 0.0519(13) 0.0120(12) 0.0126(11) 0.0084(11)
    C41 0.0474(11) 0.0405(11) 0.0393(10) 0.0046(9) 0.0064(9) -0.0047(9)
    C42 0.0580(14) 0.0562(14) 0.0531(13) 0.0080(11) -0.0070(11) -0.0061(11)
    C43 0.0652(17) 0.0789(19) 0.0766(18) 0.0082(15) -0.0182(14) -0.0249(16)
    C44 0.0624(17) 0.084(2) 0.100(2) -0.0204(15) 0.0017(16) -0.0396(19)
    C45 0.106(2) 0.086(2) 0.089(2) -0.0484(19) 0.0201(19) -0.0070(17)
    C46 0.0818(17) 0.0691(16) 0.0535(14) -0.0267(14) 0.0024(12) 0.0025(12)
    C51 0.0759(16) 0.0414(12) 0.0585(14) 0.0012(11) 0.0251(12) 0.0012(10)
    C52 0.142(3) 0.0652(19) 0.088(2) -0.047(2) 0.029(2) -0.0090(16)
    C53 0.155(4) 0.104(3) 0.172(4) -0.040(3) 0.003(3) -0.014(3)
    C54 0.198(5) 0.054(2) 0.274(7) -0.019(3) 0.033(5) -0.004(3)
    C61 0.0776(17) 0.0674(16) 0.0804(18) 0.0276(14) 0.0305(14) 0.0079(14)
_geom_special_details
;
All e.s.d.'s (except the e.s.d. in the dihedral angle between two l.s. planes)
are estimated using the full covariance matrix. The cell e.s.d.'s are taken
into account individually in the estimation of e.s.d.'s in distances, angles
and torsion angles; correlations between e.s.d.'s in cell parameters are only
used when they are defined by crystal symmetry. An approximate (isotropic)
treatment of cell e.s.d.'s is used for estimating e.s.d.'s involving l.s.
planes.
;
loop_
    _geom_bond_atom_site_label_1
    _geom_bond_atom_site_label_2
    _geom_bond_site_symmetry_2
    _geom_bond_distance
    _geom_bond_publ_flag
    F C44 . 1.361(3) ?
    O1 C3 . 1.325(2) ?
    O1 H1 . 0.8200 ?
    O51 C51 . 1.288(3) ?
    O51 C52 . 1.472(3) ?
    O52 C51 . 1.225(7) ?
    O52' C51 . 1.142(18) ?
    N2 C3 . 1.369(2) ?
    N2 N1 . 1.377(2) ?
    N2 C21 . 1.423(2) ?
    N1 C8 . 1.328(2) ?
    C3 C9 . 1.368(3) ?
    C4 C9 . 1.502(2) ?
    C4 C41 . 1.519(3) ?
    C4 C5 . 1.555(3) ?
    C4 H4 . 0.9800 ?
    C5 C51 . 1.517(3) ?
    C5 C6 . 1.522(3) ?
    C5 H5 . 0.9800 ?
    C6 C7 . 1.330(3) ?
    C6 C61 . 1.499(3) ?
    C7 C8 . 1.444(3) ?
    C7 H7 . 0.9300 ?
    C8 C9 . 1.400(2) ?
    C21 C26 . 1.376(3) ?
    C21 C22 . 1.378(3) ?
    C22 C23 . 1.372(3) ?
    C22 H22 . 0.9300 ?
    C23 C24 . 1.358(4) ?
    C23 H23 . 0.9300 ?
    C24 C25 . 1.375(4) ?
    C24 H24 . 0.9300 ?
    C25 C26 . 1.376(3) ?
    C25 H25 . 0.9300 ?
    C26 H26 . 0.9300 ?
    C41 C46 . 1.371(3) ?
    C41 C42 . 1.380(3) ?
    C42 C43 . 1.378(4) ?
    C42 H42 . 0.9300 ?
    C43 C44 . 1.343(4) ?
    C43 H43 . 0.9300 ?
    C44 C45 . 1.354(4) ?
    C45 C46 . 1.386(4) ?
    C45 H45 . 0.9300 ?
    C46 H46 . 0.9300 ?
    C52 C54 . 1.489(6) ?
    C52 C53 . 1.499(5) ?
    C52 H52 . 0.9800 ?
    C53 H53A . 0.9600 ?
    C53 H53B . 0.9600 ?
    C53 H53C . 0.9600 ?
    C54 H54A . 0.9600 ?
    C54 H54B . 0.9600 ?
    C54 H54C . 0.9600 ?
    C61 H61A . 0.9600 ?
    C61 H61B . 0.9600 ?
    C61 H61C . 0.9600 ?
loop_
    _geom_angle_atom_site_label_1
    _geom_angle_atom_site_label_2
    _geom_angle_atom_site_label_3
    _geom_angle_site_symmetry_1
    _geom_angle_site_symmetry_3
    _geom_angle
    _geom_angle_publ_flag
    C3 O1 H1 . . 109.5 ?
    C51 O51 C52 . . 119.8(2) ?
    C3 N2 N1 . . 110.45(14) ?
    C3 N2 C21 . . 129.06(15) ?
    N1 N2 C21 . . 120.48(14) ?
    C8 N1 N2 . . 104.75(13) ?
    O1 C3 C9 . . 134.69(16) ?
    O1 C3 N2 . . 117.61(16) ?
    C9 C3 N2 . . 107.64(15) ?
    C9 C4 C41 . . 113.30(15) ?
    C9 C4 C5 . . 108.49(15) ?
    C41 C4 C5 . . 110.14(15) ?
    C9 C4 H4 . . 108.3 ?
    C41 C4 H4 . . 108.3 ?
    C5 C4 H4 . . 108.3 ?
    C51 C5 C6 . . 111.98(17) ?
    C51 C5 C4 . . 110.64(16) ?
    C6 C5 C4 . . 114.21(15) ?
    C51 C5 H5 . . 106.5 ?
    C6 C5 H5 . . 106.5 ?
    C4 C5 H5 . . 106.5 ?
    C7 C6 C61 . . 122.76(19) ?
    C7 C6 C5 . . 119.90(17) ?
    C61 C6 C5 . . 117.34(18) ?
    C6 C7 C8 . . 120.09(17) ?
    C6 C7 H7 . . 120.0 ?
    C8 C7 H7 . . 120.0 ?
    N1 C8 C9 . . 112.28(16) ?
    N1 C8 C7 . . 125.88(16) ?
    C9 C8 C7 . . 121.81(17) ?
    C3 C9 C8 . . 104.85(15) ?
    C3 C9 C4 . . 134.26(16) ?
    C8 C9 C4 . . 120.43(16) ?
    C26 C21 C22 . . 120.27(19) ?
    C26 C21 N2 . . 120.68(18) ?
    C22 C21 N2 . . 119.04(18) ?
    C23 C22 C21 . . 119.5(2) ?
    C23 C22 H22 . . 120.2 ?
    C21 C22 H22 . . 120.2 ?
    C24 C23 C22 . . 120.9(2) ?
    C24 C23 H23 . . 119.5 ?
    C22 C23 H23 . . 119.5 ?
    C23 C24 C25 . . 119.5(2) ?
    C23 C24 H24 . . 120.3 ?
    C25 C24 H24 . . 120.3 ?
    C24 C25 C26 . . 120.8(2) ?
    C24 C25 H25 . . 119.6 ?
    C26 C25 H25 . . 119.6 ?
    C21 C26 C25 . . 119.1(2) ?
    C21 C26 H26 . . 120.5 ?
    C25 C26 H26 . . 120.5 ?
    C46 C41 C42 . . 117.8(2) ?
    C46 C41 C4 . . 122.59(18) ?
    C42 C41 C4 . . 119.56(19) ?
    C43 C42 C41 . . 121.5(2) ?
    C43 C42 H42 . . 119.3 ?
    C41 C42 H42 . . 119.3 ?
    C44 C43 C42 . . 118.6(3) ?
    C44 C43 H43 . . 120.7 ?
    C42 C43 H43 . . 120.7 ?
    C43 C44 C45 . . 122.4(3) ?
    C43 C44 F . . 119.3(3) ?
    C45 C44 F . . 118.3(3) ?
    C44 C45 C46 . . 118.7(3) ?
    C44 C45 H45 . . 120.7 ?
    C46 C45 H45 . . 120.7 ?
    C41 C46 C45 . . 121.0(3) ?
    C41 C46 H46 . . 119.5 ?
    C45 C46 H46 . . 119.5 ?
    O52' C51 O52 . . 38.2(9) ?
    O52' C51 O51 . . 116.8(8) ?
    O52 C51 O51 . . 121.7(3) ?
    O52' C51 C5 . . 121.2(7) ?
    O52 C51 C5 . . 123.0(3) ?
    O51 C51 C5 . . 114.0(2) ?
    O51 C52 C54 . . 105.7(3) ?
    O51 C52 C53 . . 109.3(3) ?
    C54 C52 C53 . . 112.7(3) ?
    O51 C52 H52 . . 109.7 ?
    C54 C52 H52 . . 109.7 ?
    C53 C52 H52 . . 109.7 ?
    C52 C53 H53A . . 109.5 ?
    C52 C53 H53B . . 109.5 ?
    H53A C53 H53B . . 109.5 ?
    C52 C53 H53C . . 109.5 ?
    H53A C53 H53C . . 109.5 ?
    H53B C53 H53C . . 109.5 ?
    C52 C54 H54A . . 109.5 ?
    C52 C54 H54B . . 109.5 ?
    H54A C54 H54B . . 109.5 ?
    C52 C54 H54C . . 109.5 ?
    H54A C54 H54C . . 109.5 ?
    H54B C54 H54C . . 109.5 ?
    C6 C61 H61A . . 109.5 ?
    C6 C61 H61B . . 109.5 ?
    H61A C61 H61B . . 109.5 ?
    C6 C61 H61C . . 109.5 ?
    H61A C61 H61C . . 109.5 ?
    H61B C61 H61C . . 109.5 ?
loop_
    _geom_torsion_atom_site_label_1
    _geom_torsion_atom_site_label_2
    _geom_torsion_atom_site_label_3
    _geom_torsion_atom_site_label_4
    _geom_torsion_site_symmetry_1
    _geom_torsion_site_symmetry_2
    _geom_torsion_site_symmetry_3
    _geom_torsion_site_symmetry_4
    _geom_torsion
    _geom_torsion_publ_flag
    C3 N2 N1 C8 . . . . 1.81(19) ?
    C21 N2 N1 C8 . . . . -177.34(16) ?
    N1 N2 C3 O1 . . . . 175.77(16) ?
    C21 N2 C3 O1 . . . . -5.2(3) ?
    N1 N2 C3 C9 . . . . -1.8(2) ?
    C21 N2 C3 C9 . . . . 177.29(17) ?
    C9 C4 C5 C51 . . . . -83.40(19) ?
    C41 C4 C5 C51 . . . . 152.07(17) ?
    C9 C4 C5 C6 . . . . 44.0(2) ?
    C41 C4 C5 C6 . . . . -80.5(2) ?
    C51 C5 C6 C7 . . . . 94.1(2) ?
    C4 C5 C6 C7 . . . . -32.6(3) ?
    C51 C5 C6 C61 . . . . -85.5(2) ?
    C4 C5 C6 C61 . . . . 147.7(2) ?
    C61 C6 C7 C8 . . . . -176.7(2) ?
    C5 C6 C7 C8 . . . . 3.7(3) ?
    N2 N1 C8 C9 . . . . -1.2(2) ?
    N2 N1 C8 C7 . . . . -179.28(17) ?
    C6 C7 C8 N1 . . . . -170.79(19) ?
    C6 C7 C8 C9 . . . . 11.3(3) ?
    O1 C3 C9 C8 . . . . -176.0(2) ?
    N2 C3 C9 C8 . . . . 1.0(2) ?
    O1 C3 C9 C4 . . . . -4.1(4) ?
    N2 C3 C9 C4 . . . . 172.85(19) ?
    N1 C8 C9 C3 . . . . 0.2(2) ?
    C7 C8 C9 C3 . . . . 178.33(17) ?
    N1 C8 C9 C4 . . . . -173.10(16) ?
    C7 C8 C9 C4 . . . . 5.1(3) ?
    C41 C4 C9 C3 . . . . -80.1(3) ?
    C5 C4 C9 C3 . . . . 157.3(2) ?
    C41 C4 C9 C8 . . . . 90.8(2) ?
    C5 C4 C9 C8 . . . . -31.8(2) ?
    C3 N2 C21 C26 . . . . -36.8(3) ?
    N1 N2 C21 C26 . . . . 142.2(2) ?
    C3 N2 C21 C22 . . . . 143.1(2) ?
    N1 N2 C21 C22 . . . . -38.0(3) ?
    C26 C21 C22 C23 . . . . -0.7(3) ?
    N2 C21 C22 C23 . . . . 179.5(2) ?
    C21 C22 C23 C24 . . . . 0.3(4) ?
    C22 C23 C24 C25 . . . . 0.5(5) ?
    C23 C24 C25 C26 . . . . -1.1(5) ?
    C22 C21 C26 C25 . . . . 0.1(4) ?
    N2 C21 C26 C25 . . . . 180.0(2) ?
    C24 C25 C26 C21 . . . . 0.7(4) ?
    C9 C4 C41 C46 . . . . -21.0(3) ?
    C5 C4 C41 C46 . . . . 100.8(2) ?
    C9 C4 C41 C42 . . . . 160.39(18) ?
    C5 C4 C41 C42 . . . . -77.9(2) ?
    C46 C41 C42 C43 . . . . -1.2(3) ?
    C4 C41 C42 C43 . . . . 177.5(2) ?
    C41 C42 C43 C44 . . . . -0.2(4) ?
    C42 C43 C44 C45 . . . . 1.4(5) ?
    C42 C43 C44 F . . . . -178.3(2) ?
    C43 C44 C45 C46 . . . . -0.9(5) ?
    F C44 C45 C46 . . . . 178.7(3) ?
    C42 C41 C46 C45 . . . . 1.6(4) ?
    C4 C41 C46 C45 . . . . -177.0(2) ?
    C44 C45 C46 C41 . . . . -0.6(5) ?
    C52 O51 C51 O52' . . . . -33.0(12) ?
    C52 O51 C51 O52 . . . . 10.8(7) ?
    C52 O51 C51 C5 . . . . 177.8(2) ?
    C6 C5 C51 O52' . . . . -114.5(13) ?
    C4 C5 C51 O52' . . . . 14.1(13) ?
    C6 C5 C51 O52 . . . . -160.0(6) ?
    C4 C5 C51 O52 . . . . -31.3(7) ?
    C6 C5 C51 O51 . . . . 33.2(3) ?
    C4 C5 C51 O51 . . . . 161.8(2) ?
    C51 O51 C52 C54 . . . . -148.1(3) ?
    C51 O51 C52 C53 . . . . 90.4(4) ?
loop_
    _geom_hbond_atom_site_label_D
    _geom_hbond_atom_site_label_H
    _geom_hbond_atom_site_label_A
    _geom_hbond_site_symmetry_A
    _geom_hbond_distance_DH
    _geom_hbond_distance_HA
    _geom_hbond_distance_DA
    _geom_hbond_angle_DHA
    _geom_hbond_publ_flag
    O1 H1 N1 4_566 0.82 1.82 2.6143(18) 162 yes
    C22 H22 O52 4_565 0.93 2.56 3.229(6) 129 yes
    C24 H24 Cg1 2_554 0.93 2.77 3.694(3) 174 yes
data_global
_journal_date_recd_electronic     2012-09-15
_journal_date_accepted     2012-09-20
_journal_name_full     'Acta Crystallographica, Section E'
_journal_year     2012
_journal_volume     68
_journal_issue     10
_journal_page_first     o3021
_journal_page_last     o3022
_journal_paper_category     QO
_journal_paper_doi     10.1107/S1600536812039955
_journal_coeditor_code     SU2500
_publ_contact_author_name     'Dr R. Hema'
_publ_contact_author_address
;
Department of Physics
Seethalakshmi Ramaswami College(Autonomous)
Tiruchirappalli 620 002
India
;
_publ_contact_author_email     raghema2000@yahoo.co.in
_publ_contact_author_fax     '+91 0431 2704596'
_publ_contact_author_phone     '(0091) 431 2704855'
_publ_section_title
;\
Propan-2-yl
<i>r</i>-4-(4-fluorophenyl)-3-hydroxy-<i>c</i>-6-methyl-2-phenyl-4,5-dihydro-\
2<i>H</i>-indazole-<i>t</i>-5-carboxylate
;
loop_
    _publ_author_name
    _publ_author_footnote
    _publ_author_address
    'Rizwana Begum, S.' .
;
Department of Physics
Seethalakshmi Ramaswami College (Autonomous)
Tiruchirappalli 620 002
India
;
    'Hema, R.' .
;
Department of Physics
Seethalakshmi Ramaswami College (Autonomous)
Tiruchirappalli 620 002
India
;
    'Pandiarajan,  K.' .
;
Department of Chemistry
Annamalai University
Annamalai Nagar 608 002
India
;
    'Sridhar Balasubramanian' .
;
Laboratory of X-ray Crystallography
Indian Institute of Chemical Technology
Hyderabad 500 007
India
;
    'Anitha, A. G.' .
;
Department of Physics
Seethalakshmi Ramaswami College (Autonomous)
Tiruchirappalli 620 002
India
;
