# Supplementary material for: Propan-2-yl r-4-(4-fluoro­phen­yl)-3-hy­droxy-c-6-methyl-2-phenyl-4,5-dihydro-2H-indazole-t-5-carboxyl­ate
Source: Acta Crystallogr Sect E Struct Rep Online. 2012 Sep 26;68(Pt 10):o3021–2. doi: 10.1107/S1600536812039955 (PMC3470376; doi:10.1107/S1600536812039955)
Supplement: Supplementary file 2 [file e-68-o3021-Isup2.hkl]

#
# h,k,l, Fc-squared, Fo-squared, sigma(Fo-squared) and status flag
#
data_I
_shelx_title ' MT27 in P2(1)/c'
_shelx_refln_list_code          4
_shelx_F_calc_maximum      247.29
_exptl_crystal_F_000       856.00
_reflns_d_resolution_high  0.8409
 
loop_
 _symmetry_equiv_pos_as_xyz
 'x, y, z'
 '-x, y+1/2, -z+1/2'
 '-x, -y, -z'
 'x, -y-1/2, z-1/2'
 
_cell_length_a    17.6400
_cell_length_b    11.0295
_cell_length_c    11.3791
_cell_angle_alpha  90.000
_cell_angle_beta   99.133
_cell_angle_gamma  90.000
 
_shelx_F_squared_multiplier     1.000
 
loop_
 _refln_index_h
 _refln_index_k
 _refln_index_l
 _refln_F_squared_calc
 _refln_F_squared_meas
 _refln_F_squared_sigma
 _refln_observed_status
   2   0   0     6614.57     7144.11    122.56 o
   3   0   0      338.59      411.47      7.30 o
   4   0   0     3244.21     3721.91     56.14 o
   5   0   0      545.38      597.99     10.17 o
   6   0   0        3.16        7.58      1.31 o
   7   0   0      910.79      826.74     20.23 o
   8   0   0      167.88      158.66      4.06 o
   9   0   0      293.18      285.22      6.30 o
  10   0   0      600.55      628.22     12.06 o
  11   0   0        2.54       -0.42      2.18 o
  12   0   0       28.98       28.33      4.16 o
  13   0   0      285.55      253.87      8.69 o
  14   0   0       78.20       77.46     13.83 o
  15   0   0      126.84      107.23      8.41 o
  16   0   0      162.05      149.51      9.99 o
  17   0   0       34.32       40.44      6.02 o
  18   0   0       75.08       78.90      6.35 o
  19   0   0      207.36      200.04     12.44 o
  20   0   0        0.90       -0.36      4.52 o
   1   1   0     8886.00     8830.86     99.35 o
   2   1   0      147.78      154.21      2.13 o
   3   1   0     7492.71     7988.54     89.94 o
   4   1   0     1241.22     1181.84     14.21 o
   5   1   0     3250.77     3406.47     39.20 o
   6   1   0        4.01        2.54      0.90 o
   7   1   0     1358.55     1401.62     17.36 o
   8   1   0        9.95        9.07      1.25 o
   9   1   0      175.41      179.01      4.43 o
  10   1   0      444.60      454.34      7.25 o
  11   1   0       54.97       50.72      2.46 o
  12   1   0      208.69      224.81      6.75 o
  13   1   0       96.54      113.48      4.26 o
  14   1   0      269.34      288.13      6.90 o
  15   1   0      257.79      238.84      6.42 o
  16   1   0       73.07       86.78      4.37 o
  17   1   0       39.56       38.62      3.91 o
  18   1   0      135.62      129.66      6.19 o
  19   1   0        8.31        6.82      3.09 o
  20   1   0       62.30       56.81      4.88 o
   0   2   0     3990.96     4263.18     73.16 o
   1   2   0      754.03      733.21      8.29 o
   2   2   0     5326.73     5543.63     62.45 o
   3   2   0    28442.44    28659.15    299.93 o
   4   2   0     2675.45     2584.67     28.03 o
   5   2   0     2192.61     2327.71     25.50 o
   6   2   0      667.90      689.82      9.24 o
   7   2   0        1.63        2.01      1.03 o
   8   2   0     1943.24     2172.30     26.17 o
   9   2   0      621.26      665.09      9.55 o
  10   2   0      128.45      146.43      3.85 o
  11   2   0      157.27      153.81      4.39 o
  12   2   0       53.73       55.02      3.09 o
  13   2   0      123.02      126.70      4.55 o
  14   2   0      236.63      230.51      6.15 o
  15   2   0       14.52       11.40      2.55 o
  16   2   0       22.00       26.93      3.57 o
  17   2   0      159.98      160.25      6.66 o
  18   2   0        7.29        9.99      3.94 o
  19   2   0        3.17        1.80      3.58 o
  20   2   0        0.07        2.17      4.24 o
   1   3   0     4520.11     4733.45     53.75 o
   2   3   0      572.69      611.47      7.48 o
   3   3   0      292.67      284.24      4.14 o
   4   3   0     9995.48    10404.66    109.87 o
   5   3   0       23.69       20.20      1.37 o
   6   3   0     1588.71     1756.52     19.83 o
   7   3   0      322.15      278.86      4.44 o
   8   3   0        0.91       -0.35      0.93 o
   9   3   0      943.11     1022.20     13.74 o
  10   3   0      139.68      137.17      3.74 o
  11   3   0      130.43      108.82      3.54 o
  12   3   0       31.67       35.12      2.50 o
  13   3   0        8.62        6.88      2.09 o
  14   3   0      100.65       96.10      6.53 o
  15   3   0      399.34      378.51      9.49 o
  16   3   0        0.05        3.03      2.75 o
  17   3   0        4.19        4.42      2.98 o
  18   3   0        0.12       -3.87      2.74 o
  19   3   0        9.45       18.31      4.01 o
  20   3   0        5.93       11.97      3.67 o
   0   4   0       93.78      130.76      5.81 o
   1   4   0      844.66      840.24     13.93 o
   2   4   0      103.34      128.89      3.78 o
   3   4   0        3.45        2.65      0.95 o
   4   4   0     2459.55     2643.25     29.10 o
   5   4   0      166.17      198.56      3.64 o
   6   4   0     6921.27     7380.85     78.78 o
   7   4   0      179.46      142.57      3.20 o
   8   4   0      404.98      355.02      5.53 o
   9   4   0       80.42       92.13      3.11 o
  10   4   0       13.19       23.07      1.99 o
  11   4   0      122.39      125.49      3.86 o
  12   4   0       17.14        9.50      2.32 o
  13   4   0      174.54      161.93      8.06 o
  14   4   0      353.65      320.33      8.59 o
  15   4   0       47.37       45.70      4.57 o
  16   4   0        0.32       -0.98      2.59 o
  17   4   0        0.05        2.22      2.96 o
  18   4   0        9.45        9.98      3.35 o
  19   4   0       34.37       40.77      4.54 o
   1   5   0      321.48      269.47      4.33 o
   2   5   0       58.82       49.72      1.85 o
   3   5   0      212.58      206.52      3.78 o
   4   5   0       27.77       26.51      1.64 o
   5   5   0      952.61      976.02     12.09 o
   6   5   0       49.25       56.18      2.21 o
   7   5   0       74.90       46.07      2.36 o
   8   5   0       12.22       16.33      1.66 o
   9   5   0      234.99      228.79      7.78 o
  10   5   0      177.91      150.54      4.79 o
  11   5   0        8.31        5.34      2.81 o
  12   5   0      210.66      193.84      5.77 o
  13   5   0       10.97        1.85      2.40 o
  14   5   0       21.32       14.79      3.09 o
  15   5   0       38.27       26.81      3.65 o
  16   5   0        0.10        1.43      2.92 o
  17   5   0        9.56       10.22      3.26 o
  18   5   0        1.49        6.95      3.16 o
  19   5   0        0.62        5.86      4.19 o
   0   6   0        9.54       21.96      2.13 o
   1   6   0       77.72       73.04      2.32 o
   2   6   0       15.84        8.08      1.32 o
   3   6   0      768.48      775.79     10.08 o
   4   6   0        0.89        4.10      1.28 o
   5   6   0        0.76        0.34      1.30 o
   6   6   0      211.76      199.45      4.15 o
   7   6   0      132.79      136.39      5.23 o
   8   6   0      391.69      373.20      9.78 o
   9   6   0      270.30      269.25      7.08 o
  10   6   0      176.82      152.24      5.08 o
  11   6   0     1106.75     1078.94     17.08 o
  12   6   0      146.91      135.04      6.32 o
  13   6   0       34.77       44.46      3.67 o
  14   6   0        3.08        4.11      2.67 o
  15   6   0       32.53       40.48      4.21 o
  16   6   0        4.41        6.30      3.18 o
  17   6   0       11.94       20.21      3.85 o
  18   6   0        0.20        3.95      3.91 o
   1   7   0      313.50      298.08      5.14 o
   2   7   0       56.54       53.36      2.22 o
   3   7   0        0.50        1.81      1.58 o
   4   7   0      170.33      176.43      6.32 o
   5   7   0       19.67       23.41      1.93 o
   6   7   0       19.64       17.75      2.11 o
   7   7   0      614.98      604.34      9.76 o
   8   7   0       92.56       85.63      3.96 o
   9   7   0      269.86      261.27      7.71 o
  10   7   0      198.48      183.91      6.44 o
  11   7   0       91.65       93.90      5.07 o
  12   7   0      139.30      124.53      5.83 o
  13   7   0        3.75        3.05      2.84 o
  14   7   0       11.91       10.30      3.15 o
  15   7   0        1.26        0.21      3.69 o
  16   7   0        5.79        4.88      3.70 o
  17   7   0        0.01        1.44      4.63 o
   0   8   0       64.38       53.93      4.69 o
   1   8   0        3.29        5.75      2.09 o
   2   8   0      202.32      198.46      5.51 o
   3   8   0      215.88      190.16      5.33 o
   4   8   0      140.08      158.56      8.19 o
   5   8   0       78.50       71.81      5.27 o
   6   8   0      277.78      251.40      6.99 o
   7   8   0       18.26       16.25      2.73 o
   8   8   0      600.24      521.44     11.40 o
   9   8   0       60.72       72.15      4.82 o
  10   8   0       15.65       15.97      3.17 o
  11   8   0       65.04       51.02      4.44 o
  12   8   0       11.94       15.58      3.46 o
  13   8   0       27.46       31.69      4.13 o
  14   8   0       69.68       75.72      5.36 o
  15   8   0        0.35        2.76      3.75 o
  16   8   0       14.59       21.16      4.63 o
   1   9   0      214.30      201.25      6.09 o
   2   9   0       10.13       10.64      3.00 o
   3   9   0      172.45      143.51      5.66 o
   4   9   0       68.80       57.13      4.24 o
   5   9   0      543.73      506.45     11.23 o
   6   9   0        9.92        8.39      2.73 o
   7   9   0       36.45       32.66      3.47 o
   8   9   0       22.65       23.77      3.84 o
   9   9   0        2.51        4.71      3.21 o
  10   9   0       50.23       48.75      5.09 o
  11   9   0        1.32        1.65      3.61 o
  12   9   0       35.23       34.23      4.70 o
  13   9   0       68.31       55.41      5.64 o
  14   9   0        0.22        4.86      3.60 o
  15   9   0       10.65        7.64      4.90 o
   0  10   0      716.65      690.60     28.28 o
   1  10   0       33.42       31.49      3.69 o
   2  10   0      471.21      449.20     10.55 o
   3  10   0      256.99      266.86      8.02 o
   4  10   0        4.36        6.00      2.75 o
   5  10   0        1.83        1.00      2.60 o
   6  10   0        0.91        5.10      2.77 o
   7  10   0       20.86       25.78      4.44 o
   8  10   0       33.03       22.86      4.23 o
   9  10   0        0.40        0.91      3.45 o
  10  10   0       37.79       44.64      6.26 o
  11  10   0       33.06       23.63      4.53 o
  12  10   0       10.24       11.22      3.82 o
  13  10   0        9.47       -0.63      3.84 o
   1  11   0       42.13       43.91      4.94 o
   2  11   0       64.19       63.27      4.77 o
   3  11   0      166.38      177.12      6.99 o
   4  11   0       16.31       16.26      3.38 o
   5  11   0      170.88      183.22      9.46 o
   6  11   0       16.96       19.03      4.31 o
   7  11   0        4.15        6.34      3.40 o
   8  11   0       34.35       36.81      5.26 o
   9  11   0        0.27        2.71      3.60 o
  10  11   0        3.29        4.27      3.90 o
  11  11   0        4.45       -0.07      3.75 o
   0  12   0       40.21       45.25     14.45 o
   1  12   0       20.94       27.32      4.40 o
   2  12   0       40.38       36.17      4.99 o
   3  12   0        0.06        1.48      4.54 o
   4  12   0       55.81       42.43      4.58 o
   5  12   0        1.53       -0.05      3.01 o
   6  12   0        1.36        2.63      3.29 o
   7  12   0       10.76       21.28      4.52 o
   8  12   0        3.74       10.77      4.81 o
   1  13   0       16.89       13.03      4.05 o
   2  13   0        0.01        1.26      3.35 o
 -20   1   1       11.82       21.16      3.70 o
 -19   1   1       16.07       26.33      3.67 o
 -18   1   1        4.42        2.25      2.36 o
 -17   1   1       43.49       44.76      3.58 o
 -16   1   1      100.63       93.80      4.37 o
 -15   1   1       42.56       47.03      3.30 o
 -14   1   1        6.57        5.81      2.30 o
 -13   1   1        0.00       -1.88      1.78 o
 -12   1   1      274.70      232.17      5.63 o
 -11   1   1      253.70      215.62      4.55 o
 -10   1   1       60.45       56.59      2.29 o
  -9   1   1        7.46       12.73      1.46 o
  -8   1   1      722.35      799.88     10.74 o
  -7   1   1      960.65      933.16     11.96 o
  -6   1   1      779.37      688.80      8.31 o
  -5   1   1       12.27       10.66      0.93 o
  -4   1   1        9.61        4.77      0.83 o
  -3   1   1     8855.45     8998.82     94.75 o
  -2   1   1     2570.79     2694.62     28.76 o
  -1   1   1      263.74      276.54      3.33 o
   0   1   1     3745.11     3839.56     40.78 o
   1   1   1     1299.50     1234.39     14.42 o
   2   1   1    12431.94    12765.23    143.29 o
   3   1   1     2148.66     2217.82     23.95 o
   4   1   1     1215.43     1272.59     15.22 o
   5   1   1      773.96      740.69      8.86 o
   6   1   1       99.08       96.23      2.17 o
   7   1   1       12.03       13.88      1.11 o
   8   1   1      189.44      160.18      3.16 o
   9   1   1       80.70       81.15      2.70 o
  10   1   1      275.88      329.75      5.86 o
  11   1   1       10.83        9.71      1.63 o
  12   1   1       86.00      100.93      4.00 o
  13   1   1        0.78        6.72      2.58 o
  14   1   1      330.21      299.55      8.71 o
  15   1   1       29.06       24.49      2.89 o
  16   1   1       87.15       97.34      5.25 o
  17   1   1        1.21       -1.15      2.67 o
  18   1   1        1.60        7.30      3.25 o
  19   1   1        1.65        2.97      3.50 o
  20   1   1       22.60       19.26      4.61 o
 -20   2   1       19.14       24.68      3.87 o
 -19   2   1        0.12        1.76      2.86 o
 -18   2   1      186.18      178.45      8.67 o
 -17   2   1        0.27       -0.94      3.36 o
 -16   2   1       34.61       43.23      3.59 o
 -15   2   1       24.63       26.73      2.95 o
 -14   2   1       17.36       20.09      2.90 o
 -13   2   1       87.88       77.96      3.67 o
 -12   2   1      157.12      186.45      5.90 o
 -11   2   1        3.02        1.26      1.36 o
 -10   2   1      189.91      169.09      4.00 o
  -9   2   1        0.00        2.79      1.23 o
  -8   2   1      928.73      997.68     15.89 o
  -7   2   1       43.71       24.82      1.58 o
  -6   2   1      256.09      282.42      5.48 o
  -5   2   1       31.65       44.48      1.83 o
  -4   2   1    11466.50    11728.54    123.45 o
  -3   2   1    17140.02    17885.94    187.52 o
  -2   2   1     2296.81     2372.12     25.59 o
  -1   2   1     3653.33     3625.65     41.27 o
   0   2   1      507.34      496.92      6.43 o
   1   2   1     3234.94     3444.97     36.78 o
   2   2   1     1173.77     1121.13     17.15 o
   3   2   1       81.05       67.61      1.68 o
   4   2   1     1273.48     1301.38     14.70 o
   5   2   1      326.10      306.93      4.38 o
   6   2   1      180.90      200.08      3.37 o
   7   2   1      190.94      232.11      3.75 o
   8   2   1       50.27       49.61      2.14 o
   9   2   1     1379.74     1277.38     17.07 o
  10   2   1      808.34      863.01     14.43 o
  11   2   1       51.13       37.03      2.36 o
  12   2   1       35.99       27.43      2.55 o
  13   2   1       54.85       42.20      3.10 o
  14   2   1        4.53        4.02      2.77 o
  15   2   1       51.10       39.84      3.93 o
  16   2   1      627.16      654.12     13.75 o
  17   2   1       92.80       88.60      6.79 o
  18   2   1       14.96       22.36      3.83 o
  19   2   1        0.34        2.84      3.11 o
  20   2   1        5.88       11.21      3.64 o
 -20   3   1        2.78        6.57      3.18 o
 -19   3   1       63.64       67.92      5.95 o
 -18   3   1        4.72        8.41      3.17 o
 -17   3   1      117.70      106.75      5.76 o
 -16   3   1       39.20       36.28      3.87 o
 -15   3   1        1.96        4.35      3.15 o
 -14   3   1        0.16       -1.51      2.09 o
 -13   3   1       76.82       91.62      3.97 o
 -12   3   1       16.33       16.02      2.08 o
 -11   3   1       64.62       69.99      2.99 o
 -10   3   1      118.63      108.99      4.01 o
  -9   3   1      160.79      184.28      4.14 o
  -8   3   1     1740.12     1765.12     20.19 o
  -7   3   1      439.52      386.74      5.63 o
  -6   3   1     3472.34     3696.19     40.11 o
  -5   3   1        3.45       -0.67      0.83 o
  -4   3   1     9206.12     9197.26     97.21 o
  -3   3   1     3087.18     3089.50     33.39 o
  -2   3   1     4568.35     4607.70     49.13 o
  -1   3   1        1.30        2.25      0.91 o
   0   3   1     4915.23     4996.00     57.01 o
   1   3   1     1504.98     1402.09     15.67 o
   2   3   1     1282.86     1263.80     15.14 o
   3   3   1      667.43      659.84      8.04 o
   4   3   1      896.42      745.38      9.01 o
   5   3   1       52.94       63.07      1.86 o
   6   3   1     5251.72     5627.98     64.39 o
   7   3   1      303.85      300.39      4.75 o
   8   3   1       31.68       30.98      1.83 o
   9   3   1        8.25       13.24      1.55 o
  10   3   1       58.60       61.17      2.80 o
  11   3   1      250.37      223.63      5.40 o
  12   3   1       65.29       77.63      3.71 o
  13   3   1       24.60       20.87      3.18 o
  14   3   1        1.14        2.35      2.51 o
  15   3   1      207.73      177.09      6.66 o
  16   3   1       67.28       76.58      5.08 o
  17   3   1      377.81      365.33     10.10 o
  18   3   1        1.29       -1.20      3.06 o
  19   3   1        0.01       -0.67      3.14 o
 -19   4   1        0.03        0.42      2.97 o
 -18   4   1       60.45       68.45      5.27 o
 -17   4   1        8.66        0.87      2.81 o
 -16   4   1       17.73       16.83      3.27 o
 -15   4   1       35.98       48.58      4.14 o
 -14   4   1       50.58       47.30      4.07 o
 -13   4   1        1.00       -0.22      2.23 o
 -12   4   1       27.25       28.18      2.46 o
 -11   4   1       12.94       18.92      2.50 o
 -10   4   1      561.74      575.88     13.08 o
  -9   4   1      348.68      333.63      6.12 o
  -8   4   1      649.73      673.67      9.01 o
  -7   4   1      980.20     1113.03     13.48 o
  -6   4   1     2424.75     2593.33     28.86 o
  -5   4   1      215.84      251.98      4.23 o
  -4   4   1     1316.99     1338.39     15.48 o
  -3   4   1     2663.74     2962.11     34.55 o
  -2   4   1        0.08        2.87      1.64 o
  -1   4   1      404.66      431.73      6.23 o
   0   4   1       23.92       27.18      1.65 o
   1   4   1     1004.62     1015.20     11.92 o
   2   4   1      361.78      341.78      4.81 o
   3   4   1       27.00       32.85      2.23 o
   4   4   1      419.10      451.47      6.54 o
   5   4   1      304.03      357.35      5.32 o
   6   4   1     2087.22     2193.80     24.67 o
   7   4   1      127.20      100.14      2.65 o
   8   4   1     1325.07     1353.57     16.22 o
   9   4   1       41.50       39.14      2.14 o
  10   4   1      111.70      106.22      4.22 o
  11   4   1       53.08       51.09      3.26 o
  12   4   1      108.77       88.61      4.13 o
  13   4   1       32.80       28.36      3.37 o
  14   4   1       50.91       43.98      3.99 o
  15   4   1        7.48        7.66      3.04 o
  16   4   1      159.14      144.10      6.43 o
  17   4   1        0.41        2.01      3.04 o
  18   4   1       19.07       28.87      4.13 o
  19   4   1        2.98        3.49      3.39 o
 -19   5   1       10.24       14.44      5.03 o
 -18   5   1        0.00        6.58      3.11 o
 -17   5   1        1.13        3.44      2.86 o
 -16   5   1        2.66        1.05      2.71 o
 -15   5   1        0.04        3.56      2.78 o
 -14   5   1      150.88      161.76      6.28 o
 -13   5   1      206.38      204.00      6.09 o
 -12   5   1        0.10       -1.81      2.11 o
 -11   5   1       17.79       20.65      3.10 o
 -10   5   1       38.10       35.23      2.93 o
  -9   5   1      524.22      521.36      8.51 o
  -8   5   1       85.18       90.43      2.88 o
  -7   5   1      468.51      405.78      6.30 o
  -6   5   1       58.71       33.30      1.89 o
  -5   5   1     2166.50     2507.85     28.16 o
  -4   5   1     1128.71     1040.49     12.67 o
  -3   5   1     4589.95     4840.32     52.29 o
  -2   5   1       88.50       99.62      2.61 o
  -1   5   1     1478.00     1468.49     17.02 o
   0   5   1       36.02       22.29      1.39 o
   1   5   1        1.43        2.52      0.99 o
   2   5   1      875.34      893.21     12.98 o
   3   5   1     1624.90     1767.98     24.97 o
   4   5   1      455.14      455.47      6.95 o
   5   5   1      355.37      296.47      6.29 o
   6   5   1       27.95       32.89      1.82 o
   7   5   1        0.49       -0.75      1.28 o
   8   5   1     1150.30     1095.61     14.91 o
   9   5   1      418.38      440.69      9.34 o
  10   5   1       30.30       36.32      3.06 o
  11   5   1        9.23        8.14      2.38 o
  12   5   1      502.62      495.13      9.80 o
  13   5   1        2.58        5.53      2.58 o
  14   5   1       34.38       54.21      4.37 o
  15   5   1       80.13       78.17      5.08 o
  16   5   1       25.45       33.40      4.07 o
  17   5   1       10.33       15.02      3.45 o
  18   5   1        0.25        1.41      3.18 o
 -18   6   1        1.30        3.67      4.79 o
 -17   6   1        4.33        6.05      3.27 o
 -16   6   1        1.53        4.20      3.88 o
 -15   6   1        9.53        6.31      3.02 o
 -14   6   1        0.14       -2.91      2.21 o
 -13   6   1       23.26       20.53      2.95 o
 -12   6   1       12.20       10.26      2.63 o
 -11   6   1       64.17       55.98      3.70 o
 -10   6   1      697.10      705.81     13.18 o
  -9   6   1       49.39       57.78      3.39 o
  -8   6   1      955.70      926.07     12.98 o
  -7   6   1       12.50       11.88      1.72 o
  -6   6   1     1323.53     1388.12     16.83 o
  -5   6   1      104.54      105.98      4.00 o
  -4   6   1       10.46       10.03      1.49 o
  -3   6   1      170.11      158.87      3.49 o
  -2   6   1        5.45        8.09      1.45 o
  -1   6   1      238.36      217.68      4.06 o
   0   6   1       11.53       15.82      1.41 o
   1   6   1      718.18      743.34      9.61 o
   2   6   1       22.04       26.94      1.52 o
   3   6   1        0.07        1.56      1.66 o
   4   6   1      223.86      259.32      5.40 o
   5   6   1      269.40      268.65      4.99 o
   6   6   1       31.88       42.35      2.43 o
   7   6   1      109.21      124.95      3.78 o
   8   6   1      341.57      354.62      7.33 o
   9   6   1       45.45       42.20      3.19 o
  10   6   1        5.49        1.51      2.27 o
  11   6   1      100.98       92.31      4.34 o
  12   6   1       73.78       51.74      3.74 o
  13   6   1       16.64       14.33      2.78 o
  14   6   1       28.66       24.70      3.55 o
  15   6   1        0.23       -2.36      2.91 o
  16   6   1        1.63        1.28      4.53 o
  17   6   1        2.54        4.55      4.08 o
  18   6   1        1.57        4.25      3.98 o
 -17   7   1        1.65        5.05      3.82 o
 -16   7   1        1.74       -1.49      3.37 o
 -15   7   1        6.35        3.11      2.95 o
 -14   7   1       16.68       16.76      4.36 o
 -13   7   1       44.15       50.38      3.85 o
 -12   7   1       20.06       22.16      2.93 o
 -11   7   1       11.13       12.51      3.50 o
 -10   7   1      119.11      131.14      4.91 o
  -9   7   1      201.13      189.80      5.67 o
  -8   7   1      163.24      152.27      4.55 o
  -7   7   1       19.41       24.51      2.13 o
  -6   7   1      562.98      598.34      8.91 o
  -5   7   1        4.88        5.54      1.69 o
  -4   7   1       29.15       25.58      2.00 o
  -3   7   1       10.28       13.57      1.88 o
  -2   7   1      302.84      289.42      5.60 o
  -1   7   1        2.89        3.54      1.53 o
   0   7   1      181.04      179.93      5.16 o
   1   7   1       64.05       71.33      2.91 o
   2   7   1      117.77      125.73      3.67 o
   3   7   1       45.43       44.09      2.57 o
   4   7   1      341.67      366.14      7.51 o
   5   7   1       77.93       49.08      3.22 o
   6   7   1       33.57       52.90      3.34 o
   7   7   1        3.70        3.81      2.22 o
   8   7   1      381.76      370.56      9.16 o
   9   7   1      457.02      441.39     10.34 o
  10   7   1        4.10        2.73      3.23 o
  11   7   1      735.22      707.24     14.33 o
  12   7   1       63.95       59.65      4.72 o
  13   7   1       13.09       16.24      3.41 o
  14   7   1       25.56       26.35      3.92 o
  15   7   1        2.43        5.75      3.88 o
  16   7   1        2.84        5.52      4.90 o
  17   7   1       22.73       26.11      4.85 o
 -16   8   1        7.05       13.87      4.93 o
 -15   8   1       36.43       50.02      4.65 o
 -14   8   1       15.68       11.18      3.81 o
 -13   8   1       79.05       76.62      5.84 o
 -12   8   1        4.40        0.09      3.12 o
 -11   8   1      118.88      105.35      6.26 o
 -10   8   1       35.39       42.03      4.59 o
  -9   8   1        3.52        3.36      3.05 o
  -8   8   1      314.11      301.53      9.27 o
  -7   8   1      152.38      168.71      5.95 o
  -6   8   1      135.80      154.37      5.89 o
  -5   8   1        7.79        9.58      2.42 o
  -4   8   1       65.52       68.73      4.93 o
  -3   8   1       40.34       51.47      3.23 o
  -2   8   1       58.09       75.37      3.89 o
  -1   8   1       84.68       90.35      6.00 o
   0   8   1        2.12        1.18      1.81 o
   1   8   1       93.22       93.22      3.67 o
   2   8   1       47.03       45.91      2.81 o
   3   8   1      134.56      128.97      6.58 o
   4   8   1        0.19       -1.92      1.99 o
   5   8   1       41.81       50.60      3.56 o
   6   8   1        2.91        3.91      2.40 o
   7   8   1       36.02       39.61      3.41 o
   8   8   1       94.90       99.50      5.25 o
   9   8   1       23.21       23.78      3.74 o
  10   8   1      137.68      109.99      5.66 o
  11   8   1       68.73       52.86      4.64 o
  12   8   1       40.61       39.16      4.32 o
  13   8   1       10.01       17.23      3.69 o
  14   8   1        0.26       -2.21      3.24 o
  15   8   1        0.35        1.33      3.88 o
  16   8   1       13.77       30.16      5.23 o
 -15   9   1       73.45       97.26      7.10 o
 -14   9   1       40.28       37.38      6.17 o
 -13   9   1       63.90       72.64      6.16 o
 -12   9   1       48.77       49.02      5.26 o
 -11   9   1        0.09       -2.20      3.36 o
 -10   9   1       24.61       18.74      3.90 o
  -9   9   1      137.32      128.87      6.90 o
  -8   9   1        0.86       -1.55      2.65 o
  -7   9   1        0.11       -0.32      2.48 o
  -6   9   1       47.71       49.92      4.50 o
  -5   9   1       48.00       51.63      4.14 o
  -4   9   1        6.66        6.86      2.74 o
  -3   9   1      137.15      143.87      6.89 o
  -2   9   1        2.36        1.79      2.51 o
  -1   9   1       18.85       17.68      2.72 o
   0   9   1       28.20       22.32      2.85 o
   1   9   1      258.04      240.40      9.65 o
   2   9   1       27.75       19.96      3.25 o
   3   9   1      400.66      378.93     13.51 o
   4   9   1        0.01       -0.49      2.59 o
   5   9   1      539.58      526.18     11.62 o
   6   9   1      244.72      226.53      7.13 o
   7   9   1       26.87       29.10      4.75 o
   8   9   1      114.49      111.29      6.36 o
   9   9   1      200.55      197.56      8.40 o
  10   9   1       46.97       45.94      5.09 o
  11   9   1        4.90        8.80      3.90 o
  12   9   1        2.30       -1.05      3.24 o
  13   9   1        0.19        4.37      3.81 o
  14   9   1       33.75       40.26      7.63 o
 -13  10   1       80.15       93.48      6.92 o
 -12  10   1       15.39        8.57      4.54 o
 -11  10   1        8.03        6.50      3.81 o
 -10  10   1        1.21        2.27      3.27 o
  -9  10   1        2.07        3.89      4.08 o
  -8  10   1        0.69       -0.09      3.00 o
  -7  10   1        2.75        2.31      3.05 o
  -6  10   1       31.99       31.81      3.94 o
  -5  10   1        4.31        1.16      3.01 o
  -4  10   1       17.90       24.06      3.41 o
  -3  10   1        1.39       -1.98      2.51 o
  -2  10   1        8.16       12.61      3.77 o
  -1  10   1       13.31        9.09      2.91 o
   0  10   1        9.63        8.70      2.79 o
   1  10   1        0.02        0.94      2.56 o
   2  10   1       58.28       58.67      4.43 o
   3  10   1        1.43       -0.99      2.42 o
   4  10   1       50.99       59.01      4.49 o
   5  10   1      431.99      405.14     10.14 o
   6  10   1        0.02        3.04      2.69 o
   7  10   1       30.22       23.29      4.07 o
   8  10   1       57.74       49.95      5.18 o
   9  10   1        0.92        5.84      3.43 o
  10  10   1       20.33       21.21      4.30 o
  11  10   1       12.29       14.33      4.28 o
  12  10   1        0.10        0.16      3.95 o
  13  10   1        8.81        8.69      4.08 o
 -11  11   1        0.19        2.80      3.69 o
 -10  11   1        0.08        3.07      3.72 o
  -9  11   1       14.06       14.88      4.00 o
  -8  11   1        2.23        4.04      3.43 o
  -7  11   1        0.01       -2.20      3.19 o
  -6  11   1       30.38       44.45      4.30 o
  -5  11   1       42.20       49.79      4.48 o
  -4  11   1       35.23       36.39      3.95 o
  -3  11   1        1.27        0.72      3.29 o
  -2  11   1       57.31       60.53      5.75 o
  -1  11   1        3.33        3.59      3.24 o
   0  11   1      272.35      283.04     13.52 o
   1  11   1        1.84        1.73      2.77 o
   2  11   1        7.49        6.24      3.27 o
   3  11   1       29.10       29.85      4.74 o
   4  11   1      194.38      193.75      7.40 o
   5  11   1        3.99       13.86      3.18 o
   6  11   1       26.56       26.45      4.40 o
   7  11   1       47.65       57.34      5.47 o
   8  11   1       13.37       10.92      3.92 o
   9  11   1       19.67       25.63      5.53 o
  10  11   1        1.93        5.38      3.96 o
  -8  12   1        3.48        7.24      3.83 o
  -7  12   1        9.28        2.43      3.70 o
  -6  12   1        0.36        5.95      3.43 o
  -5  12   1       26.74       30.89      4.86 o
  -4  12   1       24.26       27.09      4.66 o
  -3  12   1       15.72       22.76      4.38 o
  -2  12   1        9.33       12.97      3.96 o
  -1  12   1       34.33       36.17      6.08 o
   0  12   1        3.29       -0.54      3.29 o
   1  12   1       40.46       46.69      5.15 o
   2  12   1       18.40       15.28      3.92 o
   3  12   1        0.00       -0.40      2.78 o
   4  12   1        5.78        9.45      4.02 o
   5  12   1        4.05        3.14      3.21 o
   6  12   1       27.81       38.18      5.10 o
   7  12   1       20.44       23.07      4.45 o
  -2  13   1       27.76       33.40      6.65 o
  -1  13   1       51.81       59.44      6.04 o
   0  13   1        3.10        9.79      4.08 o
   1  13   1       53.35       62.14      6.04 o
   2  13   1        5.25       12.47      4.35 o
 -20   0   2        1.47        5.57      3.67 o
 -19   0   2        7.00        4.13      3.48 o
 -18   0   2        0.69        3.51      3.10 o
 -17   0   2        4.11        3.07      2.81 o
 -16   0   2        0.10       -0.07      3.27 o
 -15   0   2        2.47       13.38      3.41 o
 -14   0   2        0.00       -0.43      2.66 o
 -13   0   2       96.10      106.65      5.78 o
 -12   0   2      303.09      312.83      9.31 o
 -11   0   2        2.75        0.75      1.38 o
 -10   0   2     1100.15     1131.30     19.43 o
  -9   0   2      125.05      124.05      3.83 o
  -8   0   2      726.95      783.00     13.72 o
  -7   0   2      644.41      626.96     11.14 o
  -6   0   2      330.90      274.59      8.98 o
  -5   0   2      511.61      584.73     10.12 o
  -4   0   2      570.39      586.17      9.97 o
  -3   0   2      418.13      374.63      6.74 o
  -2   0   2    61153.50    59962.70   1375.32 o
  -1   0   2     1487.26     1337.67     23.82 o
   0   0   2      591.01      507.30      8.39 o
   1   0   2      333.02      214.73      4.23 o
   2   0   2    29074.78    29459.96    436.02 o
   3   0   2       52.02       53.48      3.17 o
   4   0   2      112.64      118.67      4.99 o
   5   0   2       75.23       65.37      2.71 o
   6   0   2       25.90       23.80      1.98 o
   7   0   2      143.66      153.75      4.45 o
   8   0   2     1332.92     1265.31     21.41 o
   9   0   2       15.84       11.46      1.77 o
  10   0   2       64.64       42.40      2.83 o
  11   0   2      354.70      353.86     13.49 o
  12   0   2        3.73        2.19      2.79 o
  13   0   2      374.18      350.46     10.90 o
  14   0   2      269.43      304.47     10.37 o
  15   0   2        3.17        0.95      3.46 o
  16   0   2      322.22      337.06     14.88 o
  17   0   2        0.21       -0.72      4.38 o
  18   0   2      264.01      242.20     13.10 o
  19   0   2       78.69       91.41     14.45 o
 -20   1   2       10.06       16.07      3.34 o
 -19   1   2        4.72        5.94      2.67 o
 -18   1   2        3.72        8.88      2.62 o
 -17   1   2       26.86       20.62      2.89 o
 -16   1   2       63.88       69.18      4.08 o
 -15   1   2       61.39       64.84      3.83 o
 -14   1   2      109.45      120.66      4.46 o
 -13   1   2      132.96      129.61      4.41 o
 -12   1   2       48.84       54.89      3.03 o
 -11   1   2      477.40      451.96      7.90 o
 -10   1   2      473.22      460.15      6.59 o
  -9   1   2      800.69      825.32     10.35 o
  -8   1   2       24.60       18.73      1.35 o
  -7   1   2        0.24        0.75      0.85 o
  -6   1   2       28.51       23.32      1.21 o
  -5   1   2      575.81      535.25      6.72 o
  -4   1   2     3263.04     3478.62     39.93 o
  -3   1   2      714.43      668.97      7.86 o
  -2   1   2     1904.44     2172.09     23.46 o
  -1   1   2     1196.32     1332.51     16.84 o
   0   1   2      294.66      190.65      2.72 o
   1   1   2    16784.04    17211.03    180.53 o
   2   1   2       92.83       92.50      2.20 o
   3   1   2     1469.68     1491.76     16.59 o
   4   1   2     4613.68     4653.75     49.75 o
   5   1   2     3377.89     3273.07     37.82 o
   6   1   2       41.99       47.92      1.69 o
   7   1   2      565.60      509.69      6.92 o
   8   1   2      405.68      352.80      5.42 o
   9   1   2        0.74        4.46      1.22 o
  10   1   2      222.84      235.04      4.92 o
  11   1   2       53.89       52.26      3.27 o
  12   1   2      116.52      131.28      4.56 o
  13   1   2      466.91      476.06      9.27 o
  14   1   2      469.65      491.14     10.92 o
  15   1   2       10.16        9.61      2.97 o
  16   1   2       28.24       28.05      3.73 o
  17   1   2       20.43       18.12      3.52 o
  18   1   2        8.13        6.78      3.56 o
  19   1   2       79.69       74.57      6.26 o
 -20   2   2        0.23        3.15      3.01 o
 -19   2   2        1.03       -1.05      3.23 o
 -18   2   2       37.44       42.12      3.68 o
 -17   2   2       28.43       35.74      3.29 o
 -16   2   2       55.38       61.49      3.84 o
 -15   2   2      161.06      154.11      5.26 o
 -14   2   2        3.08        1.00      2.20 o
 -13   2   2        4.17        3.58      1.88 o
 -12   2   2      144.57      132.09      4.70 o
 -11   2   2       15.68       14.49      1.76 o
 -10   2   2      679.95      710.13     10.27 o
  -9   2   2      190.06      204.76      4.17 o
  -8   2   2       16.03       29.21      1.60 o
  -7   2   2        7.66        4.04      1.27 o
  -6   2   2      670.61      801.18      9.77 o
  -5   2   2        0.08        1.63      0.85 o
  -4   2   2      308.20      321.50      4.52 o
  -3   2   2      943.91      983.11     11.32 o
  -2   2   2    10515.01    10596.38    111.63 o
  -1   2   2     2710.45     2630.91     28.37 o
   0   2   2     3308.45     3401.58     36.45 o
   1   2   2     8764.04     8663.89     97.95 o
   2   2   2     8665.40     8847.16    100.22 o
   3   2   2       19.99       40.67      1.68 o
   4   2   2       70.63       78.07      2.46 o
   5   2   2     1218.55     1280.21     14.79 o
   6   2   2      238.17      248.74      4.64 o
   7   2   2      193.95      216.80      4.13 o
   8   2   2      857.25      982.37     12.08 o
   9   2   2        1.18        2.06      1.15 o
  10   2   2       85.54       85.90      3.15 o
  11   2   2        1.78        1.90      2.29 o
  12   2   2      165.64      147.10      7.10 o
  13   2   2       20.46       24.07      3.38 o
  14   2   2       85.76       78.68      4.75 o
  15   2   2      229.85      219.46      7.24 o
  16   2   2       45.11       50.68      4.43 o
  17   2   2        0.53       -0.99      3.05 o
  18   2   2        1.41        1.01      2.98 o
  19   2   2       30.39       30.16      4.67 o
 -20   3   2        2.46        3.49      2.87 o
 -19   3   2        0.88        2.02      2.74 o
 -18   3   2        8.57       11.85      3.24 o
 -17   3   2        4.80        5.18      2.58 o
 -16   3   2        0.02        0.24      2.25 o
 -15   3   2      115.81       97.97      4.49 o
 -14   3   2       52.94       45.74      3.37 o
 -13   3   2      278.33      265.23      7.27 o
 -12   3   2       21.19       27.20      2.38 o
 -11   3   2        1.40       -1.58      1.45 o
 -10   3   2       11.98       14.68      2.59 o
  -9   3   2      123.70      156.39      3.35 o
  -8   3   2       35.20       42.53      1.85 o
  -7   3   2      196.94      159.21      3.22 o
  -6   3   2      120.75      111.10      2.59 o
  -5   3   2      823.37      747.34      9.30 o
  -4   3   2      774.10      783.19      9.52 o
  -3   3   2     3811.92     3929.65     42.25 o
  -2   3   2     1397.62     1374.93     15.53 o
  -1   3   2      616.54      602.34      7.42 o
   0   3   2      336.76      318.31      4.86 o
   1   3   2     3639.01     3564.97     41.20 o
   2   3   2      131.89       90.39      2.46 o
   3   3   2      416.26      425.71      6.27 o
   4   3   2     4199.33     4317.77     49.99 o
   5   3   2      380.49      364.65      5.88 o
   6   3   2      208.46      216.93      3.76 o
   7   3   2     2711.44     3138.21     34.62 o
   8   3   2      332.19      282.68      4.72 o
   9   3   2        0.14       -0.06      1.24 o
  10   3   2       65.33       61.16      3.69 o
  11   3   2       81.64       83.35      3.84 o
  12   3   2       14.45       18.94      2.68 o
  13   3   2       18.57       12.29      3.10 o
  14   3   2      103.88      109.78      6.18 o
  15   3   2        0.41        3.06      3.13 o
  16   3   2        9.71       12.63      3.28 o
  17   3   2       12.24       13.68      4.13 o
  18   3   2       23.95       39.25      4.47 o
  19   3   2       11.06       11.31      5.03 o
 -19   4   2        0.00        1.89      2.84 o
 -18   4   2       43.42       62.89      5.56 o
 -17   4   2        5.13        5.06      3.05 o
 -16   4   2       17.72       19.45      3.51 o
 -15   4   2        1.95       -1.23      2.32 o
 -14   4   2      267.86      254.56      6.59 o
 -13   4   2      276.58      267.59      6.02 o
 -12   4   2      265.05      253.25      6.70 o
 -11   4   2      104.39      121.49      6.96 o
 -10   4   2      279.11      247.00      5.39 o
  -9   4   2      129.21      109.11      3.35 o
  -8   4   2      109.99      110.15      2.93 o
  -7   4   2      446.53      419.55      6.28 o
  -6   4   2     1238.35     1391.53     16.37 o
  -5   4   2       34.51       28.19      1.70 o
  -4   4   2       34.30       50.68      1.84 o
  -3   4   2     1022.60     1163.82     13.67 o
  -2   4   2      215.31      213.02      3.56 o
  -1   4   2     2070.81     2095.42     25.13 o
   0   4   2        0.56        1.20      0.97 o
   1   4   2       70.63       90.50      2.48 o
   2   4   2       25.53       27.51      1.22 o
   3   4   2      160.53      132.81      3.03 o
   4   4   2     3957.17     4166.65     48.52 o
   5   4   2      731.47      713.74     10.03 o
   6   4   2     1020.34     1143.79     15.03 o
   7   4   2       60.91       59.21      2.98 o
   8   4   2      144.95      131.44      3.66 o
   9   4   2       26.98       19.78      2.61 o
  10   4   2       10.58        5.80      2.20 o
  11   4   2       78.78       53.31      3.50 o
  12   4   2       45.54       46.75      3.47 o
  13   4   2       10.57        8.85      2.89 o
  14   4   2      118.59      123.97      5.84 o
  15   4   2        4.91        5.57      2.87 o
  16   4   2       37.48       39.48      4.23 o
  17   4   2       52.53       62.25      5.13 o
  18   4   2        3.67        1.38      3.18 o
 -19   5   2       11.94        7.83      3.32 o
 -18   5   2        0.60        0.58      2.86 o
 -17   5   2        8.22        6.71      3.04 o
 -16   5   2        3.28        5.04      2.77 o
 -15   5   2       26.48       19.50      3.27 o
 -14   5   2        0.00        1.37      2.14 o
 -13   5   2        0.01        3.33      2.29 o
 -12   5   2      281.98      299.44      7.24 o
 -11   5   2       39.83       40.40      2.78 o
 -10   5   2       48.43       29.48      2.82 o
  -9   5   2      221.45      209.47      4.81 o
  -8   5   2      193.76      183.54      4.69 o
  -7   5   2       45.11       42.00      2.29 o
  -6   5   2     2170.94     2216.06     25.25 o
  -5   5   2       67.30       63.40      2.26 o
  -4   5   2       40.49       32.98      1.73 o
  -3   5   2       11.07        7.21      1.22 o
  -2   5   2       57.70       60.76      1.98 o
  -1   5   2      638.97      706.83      9.92 o
   0   5   2      287.60      295.56      5.19 o
   1   5   2      208.21      215.30      4.20 o
   2   5   2       23.51       40.74      1.98 o
   3   5   2      413.66      481.46      6.62 o
   4   5   2        5.23       12.92      1.50 o
   5   5   2      103.90      117.13      3.32 o
   6   5   2       73.92       73.85      2.79 o
   7   5   2      353.63      332.60      6.22 o
   8   5   2      207.70      218.55      5.76 o
   9   5   2      379.82      325.15      7.15 o
  10   5   2        0.38        0.05      2.05 o
  11   5   2        8.20        5.97      2.32 o
  12   5   2       30.67       17.80      2.90 o
  13   5   2      302.75      264.54      8.57 o
  14   5   2       41.43       35.02      5.51 o
  15   5   2       11.47        9.91      3.13 o
  16   5   2        0.00        0.18      2.77 o
  17   5   2        0.26        4.50      3.38 o
  18   5   2        2.50        2.47      3.28 o
 -18   6   2        0.57        1.08      2.89 o
 -17   6   2        2.60        5.09      3.04 o
 -16   6   2        5.26        3.16      2.89 o
 -15   6   2        0.95        0.35      2.71 o
 -14   6   2        8.85       12.31      2.63 o
 -13   6   2       96.20      107.55      4.73 o
 -12   6   2       52.92       70.79      3.95 o
 -11   6   2      167.00      121.41      4.68 o
 -10   6   2      300.17      281.84      6.58 o
  -9   6   2      429.26      443.01      8.62 o
  -8   6   2      238.01      237.75      7.12 o
  -7   6   2      175.29      149.90      3.76 o
  -6   6   2      158.21      179.13      4.05 o
  -5   6   2     1041.16     1024.19     12.91 o
  -4   6   2      164.61      150.31      3.46 o
  -3   6   2      422.63      448.53      6.63 o
  -2   6   2      445.48      514.94      7.25 o
  -1   6   2      171.36      193.96      4.23 o
   0   6   2      837.05      899.58     12.35 o
   1   6   2       59.56       66.57      2.67 o
   2   6   2       12.47       17.05      1.71 o
   3   6   2      957.75      950.07     14.47 o
   4   6   2       58.01       65.25      3.51 o
   5   6   2        8.74       10.20      2.27 o
   6   6   2      369.12      343.30      7.80 o
   7   6   2      153.56      154.63      7.49 o
   8   6   2      751.96      782.34     16.25 o
   9   6   2      318.57      292.27      7.96 o
  10   6   2        3.82        8.77      3.02 o
  11   6   2      138.16      127.80      5.75 o
  12   6   2       51.74       42.20      4.11 o
  13   6   2      343.43      322.00      9.04 o
  14   6   2        1.40       -1.91      3.40 o
  15   6   2        0.02        2.68      3.60 o
  16   6   2        0.20        5.68      3.76 o
  17   6   2        3.79       -2.75      3.73 o
 -17   7   2       12.01       29.20      4.07 o
 -16   7   2        2.95        6.53      3.01 o
 -15   7   2       19.80       28.79      5.02 o
 -14   7   2        6.67       12.25      3.42 o
 -13   7   2        6.92        7.09      2.46 o
 -12   7   2       88.35       82.23      4.29 o
 -11   7   2       13.30       20.59      2.84 o
 -10   7   2        1.72        0.61      2.14 o
  -9   7   2      192.90      189.59      5.65 o
  -8   7   2      193.16      189.20      4.55 o
  -7   7   2        9.01       14.61      1.92 o
  -6   7   2       39.92       45.67      2.75 o
  -5   7   2       20.95       21.05      2.21 o
  -4   7   2      130.49      137.85      4.36 o
  -3   7   2       65.76       71.66      3.92 o
  -2   7   2      205.90      174.80      4.34 o
  -1   7   2        8.55        7.42      1.76 o
   0   7   2      174.27      181.23      4.37 o
   1   7   2       31.92       35.57      2.49 o
   2   7   2       63.90       61.24      2.86 o
   3   7   2      308.81      292.97      7.76 o
   4   7   2        0.21        0.57      2.09 o
   5   7   2        8.42        5.18      2.15 o
   6   7   2       96.47       95.68      4.15 o
   7   7   2        2.08        4.59      2.31 o
   8   7   2       11.21       14.57      3.04 o
   9   7   2       64.69       55.57      5.18 o
  10   7   2        1.96       -3.61      2.61 o
  11   7   2       18.23       12.20      3.21 o
  12   7   2        2.44       -0.78      2.83 o
  13   7   2        8.96       -0.87      2.98 o
  14   7   2        0.39        2.55      3.02 o
  15   7   2       20.19       19.79      4.47 o
  16   7   2        2.69       -1.10      3.69 o
 -16   8   2        7.62        5.48      4.25 o
 -15   8   2        3.03        6.36      3.49 o
 -14   8   2        0.15        1.64      3.54 o
 -13   8   2       36.36       32.31      4.63 o
 -12   8   2        1.25       -4.46      2.97 o
 -11   8   2       14.34       12.83      3.43 o
 -10   8   2      128.15      106.51      6.04 o
  -9   8   2       62.18       57.90      4.28 o
  -8   8   2       13.81        7.12      2.74 o
  -7   8   2       12.16       11.95      2.81 o
  -6   8   2       23.41       24.99      2.48 o
  -5   8   2       17.02       17.86      2.38 o
  -4   8   2      264.51      252.96      6.38 o
  -3   8   2       40.05       48.92      2.86 o
  -2   8   2       44.91       41.81      2.67 o
  -1   8   2       44.26       44.33      2.74 o
   0   8   2       53.64       45.03      2.78 o
   1   8   2      106.61       94.72      4.07 o
   2   8   2      126.18      120.57      4.47 o
   3   8   2      763.89      681.03     16.61 o
   4   8   2       17.77       12.32      2.89 o
   5   8   2      593.94      560.20     10.64 o
   6   8   2      372.89      309.46      7.62 o
   7   8   2      127.95      121.99      6.98 o
   8   8   2      497.99      435.18     10.51 o
   9   8   2       10.53        7.75      2.94 o
  10   8   2      143.59      125.79      6.17 o
  11   8   2       15.36       18.21      4.08 o
  12   8   2       80.36       81.92      5.50 o
  13   8   2       10.04       16.10      3.63 o
  14   8   2       41.39       37.65      4.59 o
  15   8   2        0.95       -3.94      4.63 o
 -15   9   2        0.19        6.18      4.32 o
 -14   9   2       54.63       58.23      5.72 o
 -13   9   2        0.67       -0.42      3.32 o
 -12   9   2       85.36       89.10     10.70 o
 -11   9   2        0.06       -1.64      2.90 o
 -10   9   2       35.64       37.41      4.58 o
  -9   9   2       50.68       61.20      5.24 o
  -8   9   2      434.89      442.78     14.51 o
  -7   9   2      112.07       96.63      5.48 o
  -6   9   2       32.58       33.47      3.76 o
  -5   9   2      142.62      159.46      6.16 o
  -4   9   2       65.32       59.43      3.83 o
  -3   9   2       54.61       48.97      3.39 o
  -2   9   2       61.87       57.35      3.65 o
  -1   9   2      317.10      323.26      7.45 o
   0   9   2      150.94      153.71      5.83 o
   1   9   2      103.14       90.53      4.88 o
   2   9   2      107.60      110.11      5.27 o
   3   9   2      507.88      478.91     10.89 o
   4   9   2      148.03      162.16      6.31 o
   5   9   2       16.11       17.15      3.68 o
   6   9   2        3.36        6.18      2.57 o
   7   9   2       23.81       17.46      3.37 o
   8   9   2       35.95       35.30      4.98 o
   9   9   2       72.24       56.86      4.69 o
  10   9   2        0.11       -2.09      2.70 o
  11   9   2       24.32       26.35      4.02 o
  12   9   2        0.00        0.37      3.12 o
  13   9   2        2.53        7.82      4.25 o
  14   9   2        0.07        0.83      3.42 o
 -13  10   2        1.67        3.81      3.58 o
 -12  10   2        5.95       13.67      4.00 o
 -11  10   2        0.30        1.23      3.72 o
 -10  10   2        0.69        2.71      3.21 o
  -9  10   2       13.83       11.95      3.73 o
  -8  10   2        6.97        7.45      3.81 o
  -7  10   2      181.56      155.72      7.44 o
  -6  10   2        6.04       12.82      3.01 o
  -5  10   2       14.45       25.19      3.41 o
  -4  10   2       61.06       60.03      4.40 o
  -3  10   2        1.77        4.62      2.37 o
  -2  10   2      222.78      203.24      6.90 o
  -1  10   2        7.36        1.93      3.70 o
   0  10   2      361.26      360.36     15.93 o
   1  10   2       57.33       50.43      4.38 o
   2  10   2       79.10       94.04      5.32 o
   3  10   2      105.69      104.02      5.60 o
   4  10   2       62.27       64.45      4.76 o
   5  10   2      197.16      212.79      8.16 o
   6  10   2      170.53      160.90      6.65 o
   7  10   2        7.83        8.98      3.60 o
   8  10   2       97.12      109.49      6.90 o
   9  10   2        9.37        2.97      3.35 o
  10  10   2        1.82        2.16      3.43 o
  11  10   2        2.51        3.95      3.60 o
  12  10   2        4.92        6.61      4.26 o
 -11  11   2        0.02        2.36      3.67 o
 -10  11   2        2.20        7.23      3.72 o
  -9  11   2        6.25       11.79      3.94 o
  -8  11   2       13.74       20.67      4.14 o
  -7  11   2        1.77        7.24      4.10 o
  -6  11   2        0.04       -3.21      2.67 o
  -5  11   2        0.15        1.17      2.75 o
  -4  11   2        7.42        9.47      3.81 o
  -3  11   2        0.08       -1.61      2.90 o
  -2  11   2        6.22       12.57      3.53 o
  -1  11   2        7.27        3.32      2.83 o
   0  11   2        1.22        5.87      2.84 o
   1  11   2       62.62       79.38      5.37 o
   2  11   2      218.26      214.56      7.63 o
   3  11   2      113.50      112.17      6.03 o
   4  11   2       43.48       40.43      4.16 o
   5  11   2        0.75        0.62      3.00 o
   6  11   2       35.19       27.21      4.23 o
   7  11   2       13.36       12.93      3.92 o
   8  11   2       15.97       22.19      6.08 o
   9  11   2        0.60        2.64      3.40 o
  10  11   2        0.25       10.28      4.54 o
  -8  12   2        1.70        2.07      4.50 o
  -7  12   2        4.09       -2.19      3.96 o
  -6  12   2        1.32        2.69      4.85 o
  -5  12   2        1.22       -0.93      5.53 o
  -4  12   2       41.84       41.16      4.93 o
  -3  12   2        6.21        9.62      4.08 o
  -2  12   2       84.52      111.99      7.30 o
  -1  12   2        0.00        2.59      3.53 o
   0  12   2        4.22        0.24      3.58 o
   1  12   2      118.87      126.72      6.54 o
   2  12   2      293.50      297.24     12.00 o
   3  12   2       41.36       51.09      4.96 o
   4  12   2        1.27        5.15      3.31 o
   5  12   2        8.83       18.28      4.59 o
   6  12   2       20.99       32.69      4.77 o
   7  12   2        8.45        9.36      4.16 o
 -20   1   3        2.63        5.52      2.62 o
 -19   1   3        9.99        9.72      3.37 o
 -18   1   3        9.21       11.07      2.62 o
 -17   1   3        0.00       -0.02      2.00 o
 -16   1   3       10.34        4.83      2.97 o
 -15   1   3       20.46       23.56      2.68 o
 -14   1   3       30.86       45.77      3.20 o
 -13   1   3       30.11       22.04      2.37 o
 -12   1   3      207.43      217.61      5.42 o
 -11   1   3      546.26      584.05      8.93 o
 -10   1   3       90.55       77.65      2.79 o
  -9   1   3      192.79      211.02      3.88 o
  -8   1   3      409.52      447.28      6.31 o
  -7   1   3      521.86      522.30      6.99 o
  -6   1   3     1140.27     1167.65     13.58 o
  -5   1   3      214.31      221.36      3.53 o
  -4   1   3     3199.63     3356.64     36.24 o
  -3   1   3     7092.57     7072.87     74.93 o
  -2   1   3     2594.31     2582.45     28.02 o
  -1   1   3       37.32       25.57      1.12 o
   0   1   3      645.47      648.52      7.74 o
   1   1   3      258.41      197.47      3.18 o
   2   1   3        0.76        2.64      1.16 o
   3   1   3     2241.69     2224.34     24.51 o
   4   1   3      662.88      655.83      8.23 o
   5   1   3      968.77      895.44     10.95 o
   6   1   3       59.74       57.31      2.08 o
   7   1   3      170.91      213.27      4.02 o
   8   1   3     1236.60     1377.42     16.46 o
   9   1   3        2.16        1.80      1.24 o
  10   1   3       14.59        8.59      1.76 o
  11   1   3      216.97      195.23      5.71 o
  12   1   3        0.25        2.27      2.20 o
  13   1   3       32.87       29.25      3.51 o
  14   1   3        6.88        7.42      2.81 o
  15   1   3        0.24        4.55      2.84 o
  16   1   3      127.14      138.76      7.22 o
  17   1   3       78.06       92.65      7.80 o
  18   1   3        0.18        2.05      3.67 o
  19   1   3       16.29       19.57      4.24 o
 -20   2   3        0.04        1.88      2.63 o
 -19   2   3       56.94       62.94      4.41 o
 -18   2   3        3.87        9.07      2.50 o
 -17   2   3       16.87       26.28      3.04 o
 -16   2   3       23.01       28.03      3.02 o
 -15   2   3      179.91      181.11      5.54 o
 -14   2   3        2.38        2.61      1.95 o
 -13   2   3      220.34      192.24      5.28 o
 -12   2   3        2.95        4.28      1.59 o
 -11   2   3        5.77        5.80      1.52 o
 -10   2   3        1.52        2.82      1.16 o
  -9   2   3       20.23       27.85      1.69 o
  -8   2   3       22.32       24.73      1.59 o
  -7   2   3      346.25      381.74      7.52 o
  -6   2   3       98.26       90.44      2.22 o
  -5   2   3      167.94      131.15      2.68 o
  -4   2   3      884.78      901.01     10.66 o
  -3   2   3     1188.42     1206.73     13.80 o
  -2   2   3       73.22       44.77      1.45 o
  -1   2   3       28.37       23.72      1.17 o
   0   2   3      746.29      703.49      8.51 o
   1   2   3     2055.64     2156.53     23.70 o
   2   2   3     1496.67     1415.88     16.03 o
   3   2   3     1456.40     1533.06     17.39 o
   4   2   3      225.46      266.90      4.21 o
   5   2   3       69.73       93.06      2.41 o
   6   2   3     1959.99     2017.18     22.82 o
   7   2   3      182.73      213.23      3.98 o
   8   2   3      655.91      634.22      8.60 o
   9   2   3       22.45       18.48      1.68 o
  10   2   3      163.68      146.37      4.08 o
  11   2   3      409.49      318.28      8.29 o
  12   2   3      425.11      414.79      9.64 o
  13   2   3        1.41       -0.32      2.61 o
  14   2   3       28.81       31.41      4.34 o
  15   2   3       40.33       41.91      4.19 o
  16   2   3       21.11       24.63      3.73 o
  17   2   3       30.07       36.88      4.30 o
  18   2   3        0.18        1.33      4.28 o
  19   2   3        2.47        0.89      3.49 o
 -20   3   3        0.49       -3.20      2.84 o
 -19   3   3        0.26        0.75      2.68 o
 -18   3   3        6.31       10.11      3.06 o
 -17   3   3       37.09       38.44      3.48 o
 -16   3   3       88.03       82.17      4.33 o
 -15   3   3       63.55       56.66      3.63 o
 -14   3   3       11.80       13.57      2.47 o
 -13   3   3        0.77        0.35      1.74 o
 -12   3   3      408.14      391.36      7.73 o
 -11   3   3       47.48       51.43      2.65 o
 -10   3   3      118.59      127.56      3.62 o
  -9   3   3      177.72      179.56      3.69 o
  -8   3   3        7.45        4.84      1.18 o
  -7   3   3      847.28      957.52     11.85 o
  -6   3   3      167.87      198.44      3.66 o
  -5   3   3     2565.59     2849.84     31.35 o
  -4   3   3     3224.56     3470.77     37.78 o
  -3   3   3      635.23      593.99      8.16 o
  -2   3   3     1483.49     1394.12     15.93 o
  -1   3   3      393.00      404.27      5.79 o
   0   3   3      358.05      388.48      5.26 o
   1   3   3     1525.32     1580.20     17.88 o
   2   3   3     1021.83      971.94     11.54 o
   3   3   3      621.41      490.38      7.21 o
   4   3   3      104.65      105.89      2.91 o
   5   3   3        0.08       15.77      2.01 o
   6   3   3        1.25        0.01      1.25 o
   7   3   3       46.11       58.78      1.98 o
   8   3   3      455.15      460.08      7.64 o
   9   3   3        2.74       -0.30      1.90 o
  10   3   3       99.29      105.06      4.26 o
  11   3   3        0.09       -1.95      2.06 o
  12   3   3       32.49       33.91      3.16 o
  13   3   3       32.75       33.29      3.80 o
  14   3   3      178.05      178.52      6.72 o
  15   3   3       45.17       52.72      5.16 o
  16   3   3       28.00       30.55      5.07 o
  17   3   3       36.84       43.09      4.52 o
  18   3   3        4.50        4.78      3.27 o
 -19   4   3       31.60       41.61      4.33 o
 -18   4   3        0.04        2.65      2.71 o
 -17   4   3        1.62       -1.31      2.51 o
 -16   4   3       16.42       25.09      3.00 o
 -15   4   3      114.31      116.75      5.25 o
 -14   4   3       28.85       37.91      3.29 o
 -13   4   3      126.43      150.96      4.59 o
 -12   4   3      188.86      187.54      4.94 o
 -11   4   3      163.12      171.55      4.51 o
 -10   4   3       33.24       30.49      2.32 o
  -9   4   3       10.02        7.96      1.46 o
  -8   4   3       63.91       62.34      3.36 o
  -7   4   3     2280.80     2353.57     26.68 o
  -6   4   3      634.37      621.87      8.40 o
  -5   4   3      920.49      925.57     11.46 o
  -4   4   3       66.20       54.27      2.19 o
  -3   4   3        7.03        5.40      1.06 o
  -2   4   3     2410.33     2569.49     28.44 o
  -1   4   3      620.73      638.78      8.94 o
   0   4   3       43.78       35.38      2.07 o
   1   4   3       58.63       46.08      1.88 o
   2   4   3      143.59      156.08      3.64 o
   3   4   3      178.08      157.47      3.47 o
   4   4   3      603.55      543.91      8.20 o
   5   4   3      106.44       98.33      3.08 o
   6   4   3      107.85       96.73      3.41 o
   7   4   3       24.70       23.65      2.05 o
   8   4   3      297.83      273.89      5.65 o
   9   4   3        5.13        5.41      2.18 o
  10   4   3       98.30       80.04      3.90 o
  11   4   3      298.39      290.05      7.07 o
  12   4   3        9.58       13.33      3.03 o
  13   4   3      317.63      315.16      9.90 o
  14   4   3       79.60       69.93      4.70 o
  15   4   3       19.52        9.98      3.18 o
  16   4   3        8.34        5.89      3.20 o
  17   4   3        2.34        2.27      3.26 o
  18   4   3       26.89       32.53      4.40 o
 -19   5   3        2.92        2.09      3.39 o
 -18   5   3        0.75        2.25      2.84 o
 -17   5   3       10.15       12.25      3.64 o
 -16   5   3       11.97       21.38      3.47 o
 -15   5   3        9.41        2.17      2.49 o
 -14   5   3      123.92      132.09      5.27 o
 -13   5   3       93.80       80.29      3.75 o
 -12   5   3       89.64       89.16      3.72 o
 -11   5   3      210.99      204.24      5.39 o
 -10   5   3        6.76        3.37      1.70 o
  -9   5   3       64.37       89.24      3.62 o
  -8   5   3        0.41       -0.49      1.36 o
  -7   5   3     1445.00     1478.62     17.76 o
  -6   5   3      101.79       62.97      2.57 o
  -5   5   3     1889.40     2072.04     23.75 o
  -4   5   3        4.03       11.85      1.81 o
  -3   5   3     1160.95     1170.57     14.08 o
  -2   5   3      785.60      756.00     11.44 o
  -1   5   3     1194.23     1131.27     14.71 o
   0   5   3        7.28        5.28      1.52 o
   1   5   3       79.38       85.49      2.97 o
   2   5   3     1585.17     1644.73     20.48 o
   3   5   3     1764.21     1725.25     21.53 o
   4   5   3      550.38      618.42      9.16 o
   5   5   3      576.63      580.53      8.91 o
   6   5   3       56.52       52.74      2.57 o
   7   5   3       81.25       79.91      3.18 o
   8   5   3      226.34      229.89      5.24 o
   9   5   3        0.01        2.42      2.17 o
  10   5   3       61.29       56.88      4.59 o
  11   5   3       38.91       49.83      4.10 o
  12   5   3       24.83       20.83      3.33 o
  13   5   3      173.04      164.61      6.24 o
  14   5   3        0.05        1.46      2.63 o
  15   5   3       17.82       23.12      3.69 o
  16   5   3        9.48        9.92      6.71 o
  17   5   3       16.63       11.77      4.23 o
 -18   6   3        0.84       -1.74      3.16 o
 -17   6   3        7.90        4.51      2.95 o
 -16   6   3        6.23       10.51      3.08 o
 -15   6   3        2.24        1.08      2.53 o
 -14   6   3        0.15       -0.22      2.24 o
 -13   6   3       15.47        8.72      2.53 o
 -12   6   3      491.18      479.67      9.55 o
 -11   6   3      260.28      284.43      6.69 o
 -10   6   3      583.50      541.65      9.28 o
  -9   6   3        0.02       -0.23      2.21 o
  -8   6   3        4.08        4.15      1.55 o
  -7   6   3       61.49       62.45      2.65 o
  -6   6   3       76.57       96.58      3.07 o
  -5   6   3      162.57      144.39      3.56 o
  -4   6   3      695.70      655.03     10.08 o
  -3   6   3       13.24       17.52      1.87 o
  -2   6   3      106.06      101.17      3.22 o
  -1   6   3      321.66      301.80      5.67 o
   0   6   3       13.94        9.12      1.61 o
   1   6   3      369.45      330.86      5.95 o
   2   6   3        6.27        1.14      1.23 o
   3   6   3      524.70      533.09      9.49 o
   4   6   3       99.82      113.85      5.17 o
   5   6   3        0.62        1.81      1.90 o
   6   6   3        0.01        2.00      2.08 o
   7   6   3      224.11      203.46      5.63 o
   8   6   3       19.74       17.39      3.08 o
   9   6   3        7.14        4.86      3.24 o
  10   6   3       34.22       51.90      4.21 o
  11   6   3        5.46        1.06      2.67 o
  12   6   3       35.52       43.60      4.19 o
  13   6   3      113.64       96.22      5.53 o
  14   6   3       18.45       22.80      5.85 o
  15   6   3        2.00       -5.08      3.38 o
  16   6   3        3.49        7.55      3.86 o
  17   6   3        6.51        8.87      4.52 o
 -17   7   3        0.78       -0.43      2.89 o
 -16   7   3        7.81       10.89      3.06 o
 -15   7   3        2.29        0.82      2.50 o
 -14   7   3       13.96       17.00      3.37 o
 -13   7   3       29.72       37.24      3.47 o
 -12   7   3        5.52        3.21      2.56 o
 -11   7   3      613.41      548.42     11.79 o
 -10   7   3      704.29      659.69     14.50 o
  -9   7   3       34.49       28.08      2.95 o
  -8   7   3        4.95        3.50      2.02 o
  -7   7   3      544.12      534.93     13.99 o
  -6   7   3        6.80        8.62      2.03 o
  -5   7   3      139.99      123.12      4.11 o
  -4   7   3        5.50        8.09      1.90 o
  -3   7   3      179.39      205.70      4.86 o
  -2   7   3      192.53      185.34      4.51 o
  -1   7   3      644.82      676.25     10.64 o
   0   7   3      320.96      339.64      6.39 o
   1   7   3       83.69       89.44      4.08 o
   2   7   3       21.18       16.70      2.43 o
   3   7   3        4.20        1.46      2.13 o
   4   7   3      578.48      579.86     10.55 o
   5   7   3      229.28      187.29      5.50 o
   6   7   3       18.14       17.00      2.86 o
   7   7   3        8.05       10.47      2.98 o
   8   7   3      211.64      189.26      6.77 o
   9   7   3        0.69       -0.90      2.40 o
  10   7   3      574.05      490.13     12.78 o
  11   7   3        6.68       13.29      3.09 o
  12   7   3       55.90       49.51      4.72 o
  13   7   3        2.77        2.98      3.66 o
  14   7   3        1.36        3.48      3.85 o
  15   7   3        0.00        2.89      3.76 o
  16   7   3        3.70        4.17      3.93 o
 -16   8   3       18.50       32.05      5.29 o
 -15   8   3       17.34       22.91      4.44 o
 -14   8   3        8.00        9.38      3.08 o
 -13   8   3       26.32       25.85      3.59 o
 -12   8   3       70.26       89.59      6.20 o
 -11   8   3       25.17       23.81      3.30 o
 -10   8   3      414.31      378.33     10.12 o
  -9   8   3      109.54      103.76      5.15 o
  -8   8   3       30.23       40.99      3.05 o
  -7   8   3       41.60       33.39      2.83 o
  -6   8   3       17.50       17.40      2.49 o
  -5   8   3       14.38       17.58      2.38 o
  -4   8   3       25.84       34.04      2.70 o
  -3   8   3       25.05       29.86      2.65 o
  -2   8   3       51.02       45.99      3.10 o
  -1   8   3        2.01        0.53      2.20 o
   0   8   3      132.50      130.75      5.20 o
   1   8   3       45.97       42.14      3.67 o
   2   8   3       22.63       34.70      3.40 o
   3   8   3      104.08      107.97      5.04 o
   4   8   3      203.45      187.69      6.49 o
   5   8   3        0.11       -0.96      2.26 o
   6   8   3      118.81      128.94      5.19 o
   7   8   3       16.35       17.89      3.39 o
   8   8   3       17.40       20.24      3.42 o
   9   8   3       66.58       60.08      4.79 o
  10   8   3       42.82       44.57      4.44 o
  11   8   3       13.69       18.05      3.68 o
  12   8   3       59.31       64.56      5.31 o
  13   8   3        7.87       14.35      3.73 o
  14   8   3        7.09        7.74      3.56 o
  15   8   3        0.03        7.25      4.26 o
 -15   9   3       15.99       34.40      4.99 o
 -14   9   3       55.73       56.62      5.56 o
 -13   9   3       59.53       52.32      5.49 o
 -12   9   3        0.17        1.61      4.98 o
 -11   9   3        1.78       -4.93      3.45 o
 -10   9   3        8.26        3.93      3.17 o
  -9   9   3       45.02       57.50      5.04 o
  -8   9   3       91.64       95.15      5.87 o
  -7   9   3      115.11      118.30      5.41 o
  -6   9   3       28.53       32.82      4.12 o
  -5   9   3      179.71      192.32      5.87 o
  -4   9   3      146.69      151.91      6.37 o
  -3   9   3        7.85        5.50      2.74 o
  -2   9   3       85.38       87.23      4.94 o
  -1   9   3      481.31      473.29      9.63 o
   0   9   3        0.35       -0.03      2.21 o
   1   9   3      516.69      533.49     10.50 o
   2   9   3      241.36      245.15      6.79 o
   3   9   3      102.79      103.15      4.76 o
   4   9   3        8.61        4.79      2.64 o
   5   9   3      160.54      163.73      8.95 o
   6   9   3       29.48       40.94      5.03 o
   7   9   3      201.68      196.95      8.65 o
   8   9   3       15.35       19.28      3.68 o
   9   9   3        1.02        6.32      2.97 o
  10   9   3       13.09       12.49      3.35 o
  11   9   3       20.32       19.93      3.90 o
  12   9   3       26.52       34.82      4.33 o
  13   9   3       41.41       37.16      4.73 o
 -13  10   3       11.48       10.18      3.96 o
 -12  10   3        0.20        2.71      4.48 o
 -11  10   3        1.98        7.41      6.53 o
 -10  10   3        0.70        5.81      3.43 o
  -9  10   3       28.54       32.66      4.45 o
  -8  10   3        4.65        1.33      3.12 o
  -7  10   3       29.32       24.66      3.96 o
  -6  10   3      199.90      193.56      7.02 o
  -5  10   3        0.43        3.40      2.77 o
  -4  10   3       90.46       80.24      6.93 o
  -3  10   3      110.67      102.48      5.38 o
  -2  10   3      143.86      145.45      6.23 o
  -1  10   3       31.40       48.11      5.13 o
   0  10   3      241.37      238.06      7.64 o
   1  10   3      132.88      139.77      6.37 o
   2  10   3       10.03       10.24      3.06 o
   3  10   3        7.05        5.38      2.85 o
   4  10   3       85.70       84.28      5.32 o
   5  10   3       58.43       57.38      4.69 o
   6  10   3       13.36       14.38      3.73 o
   7  10   3        6.91        7.38      3.32 o
   8  10   3        0.13        7.36      3.63 o
   9  10   3        7.50       12.33      3.56 o
  10  10   3        0.02       -0.74      3.27 o
  11  10   3        0.56       -4.01      3.35 o
 -11  11   3        1.29        4.55      3.94 o
 -10  11   3        1.13        6.80      3.73 o
  -9  11   3        1.39        3.58      3.11 o
  -8  11   3       48.98       63.12      5.71 o
  -7  11   3       19.78       27.45      4.31 o
  -6  11   3        0.23        3.09      3.43 o
  -5  11   3      131.58      132.41      7.32 o
  -4  11   3       64.76       60.51      5.53 o
  -3  11   3       53.27       59.80      5.47 o
  -2  11   3      107.28      102.97      5.87 o
  -1  11   3      125.07      113.93      6.06 o
   0  11   3       15.61       23.06      3.79 o
   1  11   3        8.69        6.03      3.01 o
   2  11   3       81.78       86.24      6.90 o
   3  11   3       19.95       14.46      3.41 o
   4  11   3        0.17        2.44      2.89 o
   5  11   3       16.91       20.54      3.46 o
   6  11   3        4.51        5.98      3.45 o
   7  11   3        0.82        3.73      3.29 o
   8  11   3        0.11       -0.42      5.35 o
   9  11   3       11.79       23.17      4.23 o
  -7  12   3       18.42       27.12      8.76 o
  -6  12   3       44.12       51.29      6.36 o
  -5  12   3       37.22       49.47      6.89 o
  -4  12   3       27.69       33.07      4.70 o
  -3  12   3       89.51       95.89      6.88 o
  -2  12   3        1.24        6.18      3.75 o
  -1  12   3        9.46       12.18      4.23 o
   0  12   3       25.09       36.92      5.73 o
   1  12   3       31.17       40.27      6.79 o
   2  12   3      115.19      137.40      6.84 o
   3  12   3        5.22       10.72      3.48 o
   4  12   3        4.13       12.65      3.88 o
   5  12   3        7.71        7.97      3.55 o
   6  12   3        8.90       15.91      3.84 o
 -20   0   4       43.31       59.18      7.40 o
 -19   0   4        3.26        3.02      4.18 o
 -18   0   4       29.21       36.18      6.17 o
 -17   0   4      130.96      166.44      8.20 o
 -16   0   4      212.21      199.49     15.40 o
 -15   0   4        6.09        0.45      3.60 o
 -14   0   4       19.93       23.49      4.20 o
 -13   0   4      759.64      761.94     17.76 o
 -12   0   4       42.10       53.58      5.52 o
 -11   0   4      664.66      635.09     14.79 o
 -10   0   4       27.10       26.58      2.55 o
  -9   0   4      501.32      549.58     10.74 o
  -8   0   4      238.56      307.83      7.17 o
  -7   0   4      122.54       95.72      3.43 o
  -6   0   4     4146.63     4304.66     76.19 o
  -5   0   4      647.64      619.21     11.02 o
  -4   0   4      350.57      324.87      8.58 o
  -3   0   4     1034.79     1097.88     21.04 o
  -2   0   4     1296.35     1171.06     22.37 o
  -1   0   4     1018.83     1131.33     18.37 o
   0   0   4      404.14      385.32      7.44 o
   1   0   4     8313.77     8717.51    130.59 o
   2   0   4       10.77        7.36      1.47 o
   3   0   4     1256.73     1476.23     23.95 o
   4   0   4     1965.77     1886.26     30.15 o
   5   0   4       48.23       74.36      3.35 o
   6   0   4       47.24       53.11      3.08 o
   7   0   4      244.14      224.03      6.71 o
   8   0   4     1290.03     1426.34     24.31 o
   9   0   4        1.98        5.07      2.24 o
  10   0   4      659.09      669.38     13.88 o
  11   0   4      113.72      113.04      6.19 o
  12   0   4        1.91       12.33      3.74 o
  13   0   4      394.06      385.35     23.88 o
  14   0   4      800.78      751.31     24.00 o
  15   0   4        3.30        3.30      4.38 o
  16   0   4        9.47        9.59      5.10 o
  17   0   4        6.59        5.60      8.17 o
  18   0   4        0.70        9.85      5.28 o
 -20   1   4       15.25       15.66      3.44 o
 -19   1   4       75.37       59.65      5.26 o
 -18   1   4      109.43      115.83     10.07 o
 -17   1   4        2.56       -1.72      2.06 o
 -16   1   4       17.21       17.03      2.63 o
 -15   1   4      106.84      122.21      7.26 o
 -14   1   4      181.30      183.63      5.59 o
 -13   1   4       62.40       68.50      3.57 o
 -12   1   4       15.34       20.61      2.12 o
 -11   1   4       70.53       74.44      3.24 o
 -10   1   4        1.25        2.40      1.29 o
  -9   1   4      305.15      336.76      5.36 o
  -8   1   4       90.46       77.62      2.29 o
  -7   1   4      237.40      250.21      4.16 o
  -6   1   4      290.36      304.91      4.64 o
  -5   1   4       31.32       15.63      1.19 o
  -4   1   4       80.36       77.40      1.91 o
  -3   1   4     1164.64      980.02     12.38 o
  -2   1   4      918.12      870.87     10.26 o
  -1   1   4     1489.75     1346.79     15.35 o
   0   1   4     4972.67     5030.95     53.75 o
   1   1   4      249.29      289.44      4.38 o
   2   1   4      216.89      174.44      3.26 o
   3   1   4      485.87      463.61      6.43 o
   4   1   4     2540.43     2619.55     29.06 o
   5   1   4      517.03      504.33      7.09 o
   6   1   4      630.81      587.80      8.10 o
   7   1   4      531.39      516.79      7.49 o
   8   1   4       14.29       12.27      1.62 o
   9   1   4      779.22      780.67     10.59 o
  10   1   4      414.53      392.12      7.88 o
  11   1   4      298.39      275.49      8.65 o
  12   1   4      384.56      388.38      9.35 o
  13   1   4      395.04      389.58      9.53 o
  14   1   4        4.87        4.42      2.70 o
  15   1   4       57.14       61.24      6.07 o
  16   1   4       12.73       13.29      3.67 o
  17   1   4       39.30       42.02      4.93 o
  18   1   4        3.98        8.19      3.64 o
 -20   2   4      116.80      119.72      6.90 o
 -19   2   4       80.16       87.85      6.03 o
 -18   2   4       26.57       30.71      3.71 o
 -17   2   4       41.93       37.37      3.73 o
 -16   2   4       13.42        9.72      2.43 o
 -15   2   4       59.31       55.34      5.39 o
 -14   2   4      186.97      181.45      5.92 o
 -13   2   4       95.14       84.27      3.79 o
 -12   2   4       46.18       48.36      2.60 o
 -11   2   4       13.91       14.46      1.85 o
 -10   2   4      342.19      302.69      5.20 o
  -9   2   4       19.12       21.47      1.53 o
  -8   2   4      198.63      196.31      3.76 o
  -7   2   4       73.69       83.59      2.82 o
  -6   2   4       55.93       61.53      2.03 o
  -5   2   4      197.56      209.36      3.62 o
  -4   2   4      782.33      808.08      9.87 o
  -3   2   4      387.67      331.94      4.77 o
  -2   2   4       98.43      101.53      2.31 o
  -1   2   4      205.97      192.23      3.95 o
   0   2   4     1185.59     1240.07     14.32 o
   1   2   4      508.23      500.45      6.64 o
   2   2   4     1535.90     1614.24     18.34 o
   3   2   4     1248.00     1358.44     15.84 o
   4   2   4      501.21      469.10      6.58 o
   5   2   4     2115.29     2329.29     26.24 o
   6   2   4      375.19      387.59      5.94 o
   7   2   4      210.73      217.53      4.52 o
   8   2   4       44.19       49.69      2.26 o
   9   2   4      303.98      325.47      7.33 o
  10   2   4      150.74      141.07      4.84 o
  11   2   4       47.99       59.27      3.69 o
  12   2   4        2.46        3.27      2.73 o
  13   2   4        7.46        5.16      2.74 o
  14   2   4      105.86      118.54      5.78 o
  15   2   4       13.81       19.25      3.52 o
  16   2   4       49.79       51.57      4.59 o
  17   2   4       26.46       29.16      4.44 o
  18   2   4       44.27       72.66      7.71 o
 -20   3   4        1.13       -2.37      3.33 o
 -19   3   4        0.47        3.38      2.97 o
 -18   3   4      107.66      119.95      6.00 o
 -17   3   4       98.07       91.02      5.16 o
 -16   3   4      134.40      149.84      6.60 o
 -15   3   4      455.75      480.48     11.52 o
 -14   3   4       23.94       27.69      2.90 o
 -13   3   4      129.87      126.94      4.25 o
 -12   3   4       46.96       50.84      3.12 o
 -11   3   4       75.49       67.23      3.96 o
 -10   3   4        4.22        3.52      1.28 o
  -9   3   4       52.16       73.04      2.52 o
  -8   3   4      127.14      119.43      3.02 o
  -7   3   4     1670.86     1841.29     21.22 o
  -6   3   4      656.35      567.22      7.71 o
  -5   3   4       12.40       14.27      1.32 o
  -4   3   4        2.91        0.92      0.97 o
  -3   3   4     1278.98     1265.38     14.79 o
  -2   3   4        0.02        0.05      0.86 o
  -1   3   4       76.84       85.53      2.41 o
   0   3   4      120.84       93.56      2.24 o
   1   3   4       80.78       92.12      2.35 o
   2   3   4       48.30       41.37      1.84 o
   3   3   4     1224.23     1230.36     14.56 o
   4   3   4     1616.87     1706.04     19.68 o
   5   3   4      686.61      771.13     10.98 o
   6   3   4      129.51      111.44      3.58 o
   7   3   4      249.81      234.64      5.42 o
   8   3   4      154.04      141.16      4.06 o
   9   3   4       71.98       66.72      3.61 o
  10   3   4      199.90      178.26      6.18 o
  11   3   4       77.83       86.00      4.27 o
  12   3   4       54.37       50.12      4.18 o
  13   3   4       55.94       51.60      4.34 o
  14   3   4        7.51        4.94      2.96 o
  15   3   4        3.65        2.47      2.96 o
  16   3   4        8.33        7.71      3.88 o
  17   3   4       16.73       15.57      3.54 o
  18   3   4       13.54        5.73      3.94 o
 -19   4   4       10.17        7.04      3.59 o
 -18   4   4       11.29        8.25      4.15 o
 -17   4   4      108.77       97.05      5.87 o
 -16   4   4        0.02        4.15      2.28 o
 -15   4   4      175.20      159.05      5.47 o
 -14   4   4      327.12      317.57      9.07 o
 -13   4   4       48.28       44.20      2.98 o
 -12   4   4      212.91      182.78      5.63 o
 -11   4   4      137.51      157.63      4.34 o
 -10   4   4      288.28      291.59      5.89 o
  -9   4   4        0.76        5.91      1.42 o
  -8   4   4      369.80      329.59      5.54 o
  -7   4   4       26.66       21.11      1.61 o
  -6   4   4      361.73      296.33      5.01 o
  -5   4   4        0.22        0.88      1.04 o
  -4   4   4      282.29      279.24      4.66 o
  -3   4   4      155.78      155.27      3.19 o
  -2   4   4      179.33      203.82      4.21 o
  -1   4   4      292.22      297.27      4.69 o
   0   4   4      883.84     1017.07     12.27 o
   1   4   4      719.96      760.46     10.27 o
   2   4   4       21.57       43.48      1.77 o
   3   4   4        6.82       19.54      1.78 o
   4   4   4     1293.98     1396.44     18.00 o
   5   4   4      633.47      667.05      9.91 o
   6   4   4       27.04       36.76      2.42 o
   7   4   4       24.30       17.49      2.27 o
   8   4   4        0.93       -2.49      1.66 o
   9   4   4      110.82      114.46      4.68 o
  10   4   4      209.65      185.55      5.67 o
  11   4   4        4.79        1.15      2.39 o
  12   4   4       37.60       40.39      3.58 o
  13   4   4        1.48        2.24      2.69 o
  14   4   4        3.84        5.14      2.94 o
  15   4   4       11.09       15.49      3.48 o
  16   4   4        7.00       18.80      3.72 o
  17   4   4        1.73        7.05      3.05 o
 -19   5   4        0.11        2.42      3.59 o
 -18   5   4       17.52        8.31      3.32 o
 -17   5   4        1.40        0.47      2.92 o
 -16   5   4       12.42       11.31      3.81 o
 -15   5   4       14.18        7.74      2.46 o
 -14   5   4       80.12       99.58      4.15 o
 -13   5   4      550.04      513.21     10.00 o
 -12   5   4      258.75      241.83      6.19 o
 -11   5   4      253.20      270.01      8.86 o
 -10   5   4       70.59       55.68      3.00 o
  -9   5   4       51.00       40.84      2.34 o
  -8   5   4        7.37       12.38      1.72 o
  -7   5   4      255.64      254.25      6.30 o
  -6   5   4       34.05       25.55      1.88 o
  -5   5   4       56.45       54.18      2.23 o
  -4   5   4      779.81      863.45     11.08 o
  -3   5   4       23.49       19.83      1.64 o
  -2   5   4        0.64       -0.87      1.01 o
  -1   5   4      674.89      673.88      9.81 o
   0   5   4      103.09      121.77      3.22 o
   1   5   4       75.34       57.40      2.36 o
   2   5   4      297.72      241.45      4.62 o
   3   5   4      255.21      271.66      5.98 o
   4   5   4       42.43       33.30      2.19 o
   5   5   4      597.21      516.23      8.37 o
   6   5   4      167.94      165.00      5.96 o
   7   5   4       21.15       27.83      2.47 o
   8   5   4        6.30        6.35      2.09 o
   9   5   4       31.70       38.19      3.75 o
  10   5   4        4.06        7.45      3.02 o
  11   5   4       77.51       72.47      5.64 o
  12   5   4        1.13        2.43      2.84 o
  13   5   4        1.81        1.81      3.35 o
  14   5   4        0.09        5.25      3.33 o
  15   5   4        1.61        3.10      3.81 o
  16   5   4        0.04        0.43      3.35 o
  17   5   4        7.47       20.60      4.53 o
 -18   6   4       12.66       22.99      4.37 o
 -17   6   4        5.20        7.20      3.32 o
 -16   6   4        0.09        2.90      3.02 o
 -15   6   4        1.35       -2.74      2.66 o
 -14   6   4      143.45      144.59      5.45 o
 -13   6   4        2.64        5.21      2.18 o
 -12   6   4      168.97      164.60      5.06 o
 -11   6   4      762.10      762.27     11.96 o
 -10   6   4      107.29       89.05      3.70 o
  -9   6   4        0.94       -0.82      1.63 o
  -8   6   4       87.08       87.76      3.18 o
  -7   6   4        1.94        6.91      1.64 o
  -6   6   4      275.20      261.91      7.67 o
  -5   6   4       88.19       93.04      3.37 o
  -4   6   4        6.98        9.21      1.77 o
  -3   6   4      583.11      604.34     10.20 o
  -2   6   4      192.44      192.22      4.55 o
  -1   6   4       49.70       45.12      3.75 o
   0   6   4       25.23       33.53      2.57 o
   1   6   4       24.62       32.96      2.62 o
   2   6   4      909.38      843.56     22.78 o
   3   6   4        0.89       -0.42      1.75 o
   4   6   4      121.49      124.09      4.44 o
   5   6   4      425.30      370.86      9.32 o
   6   6   4      122.87      101.35      4.37 o
   7   6   4       11.74       19.21      2.85 o
   8   6   4       51.76       45.87      4.16 o
   9   6   4       18.31       28.09      4.00 o
  10   6   4       52.66       44.15      4.22 o
  11   6   4       67.50       70.66      4.97 o
  12   6   4        0.23       -2.42      2.61 o
  13   6   4       11.75        7.58      3.77 o
  14   6   4        2.79        3.61      3.71 o
  15   6   4        0.04        6.94      3.90 o
  16   6   4        0.00       10.44      4.12 o
 -17   7   4       30.99       43.54     12.34 o
 -16   7   4        0.70        2.18      4.08 o
 -15   7   4        4.23        5.85      3.19 o
 -14   7   4       25.22       28.96      3.72 o
 -13   7   4        0.75       -1.42      2.28 o
 -12   7   4        8.86       18.63      3.29 o
 -11   7   4       27.70       20.52      2.85 o
 -10   7   4      675.36      672.24     12.08 o
  -9   7   4        3.64        9.73      2.54 o
  -8   7   4        8.12       11.10      2.18 o
  -7   7   4       87.91       85.39      3.95 o
  -6   7   4       82.84       78.43      3.90 o
  -5   7   4        0.10       -1.18      1.73 o
  -4   7   4      175.33      161.73      4.45 o
  -3   7   4      271.57      278.72      6.25 o
  -2   7   4       10.02       11.47      1.95 o
  -1   7   4      503.26      525.74      8.74 o
   0   7   4       31.89       38.48      3.01 o
   1   7   4       28.14       34.98      3.00 o
   2   7   4       65.73       58.74      3.48 o
   3   7   4       77.27       84.66      5.95 o
   4   7   4        8.03        7.37      2.90 o
   5   7   4      221.87      222.82      6.30 o
   6   7   4       17.73       17.79      2.83 o
   7   7   4       12.42       11.10      2.84 o
   8   7   4      166.71      150.84      6.60 o
   9   7   4        8.33        4.89      2.94 o
  10   7   4       53.53       43.02      6.17 o
  11   7   4        1.88       -2.17      2.79 o
  12   7   4        0.06        0.30      2.83 o
  13   7   4        3.14        3.69      3.01 o
  14   7   4        0.32       -3.95      3.14 o
  15   7   4        2.77        3.66      5.53 o
 -16   8   4        3.88       13.45      4.32 o
 -15   8   4        0.17        6.15      3.43 o
 -14   8   4        0.38        1.65      2.84 o
 -13   8   4        8.35       12.70      3.25 o
 -12   8   4        1.35        0.59      2.69 o
 -11   8   4       13.72        2.65      3.38 o
 -10   8   4        5.93       11.90      2.70 o
  -9   8   4      375.69      316.53      9.93 o
  -8   8   4      181.83      166.35      5.00 o
  -7   8   4       19.72       31.12      2.86 o
  -6   8   4      138.33      139.11      4.66 o
  -5   8   4      398.72      392.82      8.37 o
  -4   8   4       26.93       28.46      2.73 o
  -3   8   4       47.76       61.76      3.35 o
  -2   8   4        7.41       13.17      2.50 o
  -1   8   4        2.92        1.20      2.21 o
   0   8   4       73.92       70.17      3.95 o
   1   8   4      113.28      109.29      4.56 o
   2   8   4       13.86       16.75      2.94 o
   3   8   4       84.61       86.98      4.82 o
   4   8   4      430.01      429.28      9.27 o
   5   8   4      330.74      301.50      7.92 o
   6   8   4      110.18      118.53      5.12 o
   7   8   4       74.62       70.77      4.98 o
   8   8   4       42.35       38.03      4.03 o
   9   8   4       27.52       27.62      3.89 o
  10   8   4        5.52        4.55      3.10 o
  11   8   4        6.33        5.78      3.01 o
  12   8   4        3.97        5.56      3.18 o
  13   8   4        7.70        2.94      3.14 o
  14   8   4       12.24       17.24      4.33 o
 -14   9   4        0.00        8.00      4.47 o
 -13   9   4        6.93        4.52      3.29 o
 -12   9   4       11.59       11.74      3.70 o
 -11   9   4       40.27       43.15      4.83 o
 -10   9   4      113.97      123.87      6.74 o
  -9   9   4        1.13       -3.63      2.48 o
  -8   9   4       63.65       86.55      6.04 o
  -7   9   4      133.13      150.27      5.11 o
  -6   9   4       21.82       20.86      2.66 o
  -5   9   4       18.02       21.33      2.77 o
  -4   9   4       38.88       33.10      3.05 o
  -3   9   4       42.69       48.28      3.63 o
  -2   9   4       23.43       31.23      3.22 o
  -1   9   4        3.40        3.84      2.40 o
   0   9   4       45.53       50.87      3.83 o
   1   9   4       78.97       88.92      4.56 o
   2   9   4      178.98      182.46      6.00 o
   3   9   4        4.37        3.96      2.80 o
   4   9   4       51.01       58.76      4.48 o
   5   9   4        0.14       -2.81      2.36 o
   6   9   4      227.36      241.23      7.03 o
   7   9   4       13.98       13.17      3.39 o
   8   9   4       22.45       29.19      4.99 o
   9   9   4      113.71      114.44      7.35 o
  10   9   4       12.58       18.71      3.68 o
  11   9   4        0.03        9.93      3.26 o
  12   9   4       52.53       50.11      4.97 o
 -12  10   4        0.07        0.17      3.72 o
 -11  10   4        0.65        5.78      3.43 o
 -10  10   4        0.04        2.37      3.54 o
  -9  10   4        3.03        4.02      3.19 o
  -8  10   4       29.51       19.42      4.02 o
  -7  10   4       12.39       11.07      3.01 o
  -6  10   4      205.24      183.79      6.98 o
  -5  10   4       31.51       37.73      3.99 o
  -4  10   4      191.45      184.57      7.01 o
  -3  10   4       15.86       22.15      3.60 o
  -2  10   4       38.45       47.21      5.10 o
  -1  10   4        0.15       -0.68      2.60 o
   0  10   4        0.02        1.16      2.94 o
   1  10   4       42.85       44.43      4.31 o
   2  10   4       23.56       23.29      4.27 o
   3  10   4        0.27        5.22      3.06 o
   4  10   4      108.34      101.24      5.67 o
   5  10   4        8.46        9.48      3.01 o
   6  10   4      106.64      115.72      6.99 o
   7  10   4        0.33        2.68      3.08 o
   8  10   4        8.63       13.92      3.59 o
   9  10   4        0.10       -1.51      2.84 o
  10  10   4       21.98       20.70      4.03 o
 -10  11   4        1.31        9.32      3.61 o
  -9  11   4        1.80        9.08      3.75 o
  -8  11   4        6.59       15.71      5.99 o
  -7  11   4        1.45        4.34      3.96 o
  -6  11   4        0.16        2.31      3.24 o
  -5  11   4       18.79       18.15      3.98 o
  -4  11   4       13.88       13.35      4.89 o
  -3  11   4        8.03       10.78      3.28 o
  -2  11   4        5.55        4.86      2.99 o
  -1  11   4      103.05      115.47      8.84 o
   0  11   4       60.44       61.65      5.03 o
   1  11   4       26.39       23.30      3.86 o
   2  11   4       12.00       17.44      3.60 o
   3  11   4       15.37       17.54      3.64 o
   4  11   4        2.65       -0.11      2.88 o
   5  11   4       14.55       15.97      3.46 o
   6  11   4       16.57       26.84      7.71 o
   7  11   4       14.08       10.47      3.61 o
   8  11   4        0.26        7.89      4.27 o
  -6  12   4        4.52        9.16      4.64 o
  -5  12   4        2.46        5.07      3.75 o
  -4  12   4       13.70       13.75      4.00 o
  -3  12   4       30.45       31.35      4.79 o
  -2  12   4        1.86        7.07      3.63 o
  -1  12   4        1.89        7.20      3.93 o
   0  12   4       19.03       24.02      5.67 o
   1  12   4        6.20       11.96      3.64 o
   2  12   4        1.41        1.24      3.17 o
   3  12   4        3.45        6.98      3.53 o
   4  12   4        0.68        3.70      3.04 o
 -20   1   5        0.51        3.28      2.97 o
 -19   1   5        0.02        2.53      2.92 o
 -18   1   5       12.48        5.80      2.83 o
 -17   1   5        6.09        6.44      3.72 o
 -16   1   5        1.71        3.40      2.55 o
 -15   1   5      169.05      167.94      6.82 o
 -14   1   5       23.86       19.21      3.21 o
 -13   1   5       37.03       49.45      3.56 o
 -12   1   5       14.20       16.25      2.28 o
 -11   1   5       24.33       21.99      2.14 o
 -10   1   5       77.89       82.42      2.69 o
  -9   1   5      763.16      791.94     10.37 o
  -8   1   5        0.39        1.27      1.04 o
  -7   1   5      214.81      223.64      3.98 o
  -6   1   5      401.67      479.64      6.61 o
  -5   1   5        2.39        3.57      1.10 o
  -4   1   5      209.27      265.98      4.62 o
  -3   1   5      152.21      180.40      3.50 o
  -2   1   5      930.24     1041.27     12.33 o
  -1   1   5     2301.14     2372.68     26.32 o
   0   1   5       11.27        6.80      1.06 o
   1   1   5      105.87      107.82      2.63 o
   2   1   5      857.36      897.78     11.12 o
   3   1   5      313.52      270.55      4.60 o
   4   1   5       20.80       18.76      1.62 o
   5   1   5       70.27       67.81      2.44 o
   6   1   5      171.27      169.67      4.57 o
   7   1   5      575.88      585.91      8.52 o
   8   1   5       33.47       32.78      2.22 o
   9   1   5      185.46      186.54      7.48 o
  10   1   5      163.15      178.79      6.75 o
  11   1   5       32.45       35.75      4.34 o
  12   1   5       17.55       13.78      3.15 o
  13   1   5        0.69        0.67      3.27 o
  14   1   5        0.83        1.65      3.02 o
  15   1   5        1.58        6.64      3.33 o
  16   1   5       11.32       13.30      3.92 o
  17   1   5        0.53        3.51      3.41 o
 -20   2   5        0.76        4.53      3.17 o
 -19   2   5        5.36       12.48      3.20 o
 -18   2   5        3.35        7.06      3.50 o
 -17   2   5      301.03      272.42      9.10 o
 -16   2   5       24.20       37.23      4.54 o
 -15   2   5       10.22        9.68      2.80 o
 -14   2   5       38.99       36.50      3.77 o
 -13   2   5        2.78        2.08      1.84 o
 -12   2   5       15.73       12.36      1.95 o
 -11   2   5      145.47      148.16      3.90 o
 -10   2   5        5.46        3.72      1.36 o
  -9   2   5       22.64       27.46      1.80 o
  -8   2   5      176.29      215.15      5.07 o
  -7   2   5      595.54      640.09      8.58 o
  -6   2   5      758.93      829.55     10.45 o
  -5   2   5     1070.52     1075.44     12.95 o
  -4   2   5     2971.99     3379.32     42.75 o
  -3   2   5        0.37        0.53      0.95 o
  -2   2   5      811.62      962.17     11.64 o
  -1   2   5     1018.76      998.82     11.98 o
   0   2   5     1438.01     1453.84     16.87 o
   1   2   5       24.34       13.12      1.27 o
   2   2   5      260.72      288.50      4.74 o
   3   2   5      597.29      655.37      8.70 o
   4   2   5       45.53       41.15      1.99 o
   5   2   5        2.05        0.21      1.30 o
   6   2   5        4.67        5.84      1.46 o
   7   2   5       24.54       20.53      2.17 o
   8   2   5        0.03        5.34      1.83 o
   9   2   5       25.29       28.13      2.57 o
  10   2   5      973.10      908.12     22.67 o
  11   2   5        1.16       -0.16      2.37 o
  12   2   5        0.01        3.11      2.89 o
  13   2   5       12.90        3.58      2.73 o
  14   2   5        8.24       13.00      3.30 o
  15   2   5       39.18       64.80      5.76 o
  16   2   5        2.38        5.18      3.56 o
  17   2   5       25.92       36.89      4.76 o
 -19   3   5        0.13        6.42      2.97 o
 -18   3   5       93.03       89.26      6.01 o
 -17   3   5       28.83       32.21      4.07 o
 -16   3   5       85.90       87.29      6.33 o
 -15   3   5       46.54       49.45      6.71 o
 -14   3   5      167.18      150.75      5.67 o
 -13   3   5        3.09        4.35      2.01 o
 -12   3   5      133.14      122.02      4.41 o
 -11   3   5        1.12       -0.80      1.55 o
 -10   3   5      188.19      184.97      4.38 o
  -9   3   5       53.32       48.28      2.49 o
  -8   3   5        1.67        4.51      1.25 o
  -7   3   5      431.26      470.07      6.94 o
  -6   3   5      158.31      149.20      3.24 o
  -5   3   5     2063.12     2116.26     24.04 o
  -4   3   5        3.39        1.68      1.43 o
  -3   3   5      405.93      408.82      6.02 o
  -2   3   5     1019.76     1112.93     14.37 o
  -1   3   5      937.32     1100.86     14.19 o
   0   3   5       11.68       13.85      1.35 o
   1   3   5      513.81      575.44      7.83 o
   2   3   5        6.63        5.12      1.22 o
   3   3   5       16.28       19.70      1.59 o
   4   3   5       31.63       35.23      1.91 o
   5   3   5       98.12       89.72      3.20 o
   6   3   5       94.38       99.22      3.51 o
   7   3   5      339.68      316.93      6.38 o
   8   3   5        0.67        1.89      1.89 o
   9   3   5      107.70       99.81      4.81 o
  10   3   5      100.41      100.93      4.54 o
  11   3   5      103.16       93.59      4.57 o
  12   3   5        3.57        5.76      3.78 o
  13   3   5       12.47       14.62      3.23 o
  14   3   5        1.05        6.64      2.94 o
  15   3   5      111.73      120.22      6.24 o
  16   3   5       27.50       36.01      4.25 o
  17   3   5       26.05       38.18      4.93 o
 -19   4   5        8.12       11.19      3.90 o
 -18   4   5        0.12        2.89      2.95 o
 -17   4   5        5.42        3.52      4.08 o
 -16   4   5        0.12        1.73      3.13 o
 -15   4   5       47.92       56.45      4.77 o
 -14   4   5      211.84      231.46      6.31 o
 -13   4   5      147.32      164.45      5.37 o
 -12   4   5      381.67      373.06      7.94 o
 -11   4   5       65.44       76.76      5.03 o
 -10   4   5       73.67       68.92      2.77 o
  -9   4   5        1.23        2.28      1.52 o
  -8   4   5        4.61        3.72      1.93 o
  -7   4   5        5.71        9.06      1.90 o
  -6   4   5      906.82      930.92     11.95 o
  -5   4   5      519.85      515.51      7.42 o
  -4   4   5     3267.54     3661.20     40.36 o
  -3   4   5      870.56      926.49     11.69 o
  -2   4   5       31.00       30.29      1.71 o
  -1   4   5        0.57        1.33      1.08 o
   0   4   5      125.81      114.51      2.98 o
   1   4   5      750.10      789.39     10.24 o
   2   4   5      194.26      179.81      3.71 o
   3   4   5        9.33       12.55      1.75 o
   4   4   5       21.62       19.75      2.06 o
   5   4   5        9.15        8.62      1.83 o
   6   4   5       77.09       85.26      3.46 o
   7   4   5       36.66       37.08      2.71 o
   8   4   5        0.17        2.55      2.05 o
   9   4   5       29.93       40.44      3.84 o
  10   4   5      249.75      223.49      6.93 o
  11   4   5        4.01        2.82      2.46 o
  12   4   5        9.57        8.15      2.74 o
  13   4   5       34.06       37.77      4.23 o
  14   4   5      193.72      213.24      7.84 o
  15   4   5        0.96       -1.99      2.97 o
  16   4   5        6.12       14.48      4.29 o
 -18   5   5        0.21        9.55      4.03 o
 -17   5   5        0.83        0.08      3.46 o
 -16   5   5        5.96       11.88      3.19 o
 -15   5   5        0.01        0.27      2.74 o
 -14   5   5        8.78        8.87      2.50 o
 -13   5   5      231.02      214.04      6.10 o
 -12   5   5       20.56       29.03      3.09 o
 -11   5   5       44.56       38.31      3.22 o
 -10   5   5      252.44      246.85      8.33 o
  -9   5   5      993.88      956.86     13.59 o
  -8   5   5      428.90      431.35      7.04 o
  -7   5   5      563.18      568.20      8.87 o
  -6   5   5       20.90       15.58      1.68 o
  -5   5   5       98.70      106.58      3.04 o
  -4   5   5      151.54      136.64      3.34 o
  -3   5   5      254.91      281.54      4.99 o
  -2   5   5      224.21      193.15      4.37 o
  -1   5   5      421.57      383.49      6.66 o
   0   5   5      561.08      557.34      8.62 o
   1   5   5     1815.60     1833.04     23.12 o
   2   5   5        3.06        4.84      1.84 o
   3   5   5       80.37       85.04      3.71 o
   4   5   5       14.94        9.90      2.15 o
   5   5   5       25.57       24.89      2.72 o
   6   5   5      329.17      302.93      7.06 o
   7   5   5      123.52      130.37      4.89 o
   8   5   5       49.87       49.86      4.14 o
   9   5   5      133.81      144.00      7.91 o
  10   5   5       52.45       56.78      5.07 o
  11   5   5       29.79       32.11      3.94 o
  12   5   5       13.23       13.74      3.35 o
  13   5   5       33.59       27.84      4.53 o
  14   5   5       10.92       10.37      3.83 o
  15   5   5       14.06       16.76      4.42 o
  16   5   5        0.58        0.18      3.51 o
 -17   6   5        2.37       11.51      4.99 o
 -16   6   5        0.61        1.05      3.75 o
 -15   6   5        3.75        5.09      3.27 o
 -14   6   5       48.29       60.27      4.00 o
 -13   6   5       94.67       93.22      4.64 o
 -12   6   5      246.56      242.03     12.14 o
 -11   6   5       11.91       13.05      2.75 o
 -10   6   5       13.89       19.91      2.67 o
  -9   6   5      343.34      317.72      6.57 o
  -8   6   5       88.30       78.46      4.17 o
  -7   6   5       13.79       14.65      2.36 o
  -6   6   5      230.25      202.09      4.95 o
  -5   6   5       74.21       82.87      4.03 o
  -4   6   5      128.39       95.69      3.47 o
  -3   6   5       34.97       40.27      2.57 o
  -2   6   5       64.52       57.97      2.83 o
  -1   6   5       95.18      107.83      3.47 o
   0   6   5      175.91      192.14      5.25 o
   1   6   5       67.10       91.25      4.25 o
   2   6   5      770.85      783.92     16.63 o
   3   6   5      103.50       87.24      4.05 o
   4   6   5      103.87       92.88      4.26 o
   5   6   5       31.18       28.23      3.02 o
   6   6   5      110.79      103.09      4.66 o
   7   6   5        0.01       -2.14      2.36 o
   8   6   5       92.81       97.47      5.35 o
   9   6   5       29.67       27.19      3.62 o
  10   6   5        0.97        1.35      2.77 o
  11   6   5      198.88      198.86      9.39 o
  12   6   5        9.56        7.39      3.29 o
  13   6   5        0.13        0.14      3.50 o
  14   6   5       12.67       20.45      4.22 o
  15   6   5       14.83       20.77      5.44 o
 -16   7   5        1.06       13.05      4.65 o
 -15   7   5       14.92       19.14      4.47 o
 -14   7   5       20.58       27.25      4.07 o
 -13   7   5       35.85       40.20      4.59 o
 -12   7   5      350.17      286.40     10.45 o
 -11   7   5       46.33       54.19      5.04 o
 -10   7   5       36.71       37.34      3.76 o
  -9   7   5      101.02      101.02      4.93 o
  -8   7   5       14.42       13.87      2.54 o
  -7   7   5       62.48       61.78      4.13 o
  -6   7   5        0.90       -0.15      2.53 o
  -5   7   5       69.69       67.40      3.35 o
  -4   7   5        0.18       -1.14      1.65 o
  -3   7   5       18.46       13.22      2.03 o
  -2   7   5       60.27       56.01      3.00 o
  -1   7   5        0.99        2.63      2.18 o
   0   7   5       59.19       48.05      3.36 o
   1   7   5      264.40      219.86      6.81 o
   2   7   5      308.23      250.42      6.98 o
   3   7   5      121.57      105.32      5.29 o
   4   7   5       76.08       70.68      4.15 o
   5   7   5      852.67      845.05     15.84 o
   6   7   5      115.24      116.37      5.05 o
   7   7   5        2.23       -1.66      2.46 o
   8   7   5       19.24       21.15      3.52 o
   9   7   5        0.05        2.69      2.81 o
  10   7   5      105.37       87.56      5.63 o
  11   7   5        2.02        0.11      2.98 o
  12   7   5        0.38       -0.03      3.35 o
  13   7   5        9.82       22.63      3.93 o
  14   7   5       13.81       21.57      5.26 o
 -15   8   5       10.31       14.04      4.35 o
 -14   8   5       31.81       31.03      5.17 o
 -13   8   5        0.09        0.46      3.41 o
 -12   8   5        5.51        7.44      3.79 o
 -11   8   5        0.94        3.52      2.78 o
 -10   8   5       21.21       18.17      2.88 o
  -9   8   5      180.90      190.81      6.01 o
  -8   8   5       29.03       29.70      2.86 o
  -7   8   5        0.01        2.12      2.00 o
  -6   8   5       13.94       17.77      2.61 o
  -5   8   5       42.43       46.68      3.98 o
  -4   8   5       22.00       19.49      2.76 o
  -3   8   5       29.45       40.81      3.45 o
  -2   8   5        1.32        2.19      2.26 o
  -1   8   5        0.40       -2.60      2.26 o
   0   8   5      190.99      191.43      5.91 o
   1   8   5      141.80      157.17      5.54 o
   2   8   5       96.76      107.68      5.27 o
   3   8   5        3.99        3.69      2.53 o
   4   8   5        9.93       11.89      2.78 o
   5   8   5        0.67        4.08      2.49 o
   6   8   5       18.64       23.24      3.22 o
   7   8   5       33.32       36.26      4.14 o
   8   8   5      118.72      136.70      6.62 o
   9   8   5       59.46       69.79      5.25 o
  10   8   5        5.78       14.54      3.93 o
  11   8   5       11.21       14.11      3.48 o
  12   8   5        1.40        8.69      3.44 o
  13   8   5        0.89        2.89      3.27 o
 -14   9   5       12.07       19.99      5.99 o
 -13   9   5       41.06       42.04      7.54 o
 -12   9   5        5.85        9.02      3.56 o
 -11   9   5       60.52       58.32      5.81 o
 -10   9   5        9.47        8.34      3.43 o
  -9   9   5       60.75       59.16      4.20 o
  -8   9   5        3.26        0.53      2.39 o
  -7   9   5       49.94       49.47      3.49 o
  -6   9   5       36.20       35.28      3.07 o
  -5   9   5        0.24        2.28      2.23 o
  -4   9   5       59.13       53.16      3.89 o
  -3   9   5      124.76      110.07      4.95 o
  -2   9   5       12.83       13.20      3.00 o
  -1   9   5       20.13       18.25      2.88 o
   0   9   5       18.76       15.12      2.94 o
   1   9   5        2.85        2.90      2.43 o
   2   9   5       94.87      101.36      4.95 o
   3   9   5       31.99       37.99      3.58 o
   4   9   5       23.52       26.60      3.51 o
   5   9   5       26.00       10.05      2.98 o
   6   9   5      189.38      175.66      7.18 o
   7   9   5        0.52        0.59      2.98 o
   8   9   5        0.26       -0.87      5.06 o
   9   9   5        1.00        1.36      2.93 o
  10   9   5        3.89        3.76      3.58 o
  11   9   5        1.82        1.92      3.09 o
 -12  10   5       42.80       55.19      6.51 o
 -11  10   5        0.43       -5.28      3.74 o
 -10  10   5       35.12       52.67      6.24 o
  -9  10   5       50.92       67.16      6.73 o
  -8  10   5        0.96        0.51      3.15 o
  -7  10   5       26.11       38.67      4.15 o
  -6  10   5        2.15        5.73      2.96 o
  -5  10   5        0.32        5.10      3.38 o
  -4  10   5       30.87       32.12      4.55 o
  -3  10   5        0.01       -0.34      2.77 o
  -2  10   5       38.08       46.92      4.40 o
  -1  10   5      103.38      104.80      5.78 o
   0  10   5        6.05        0.18      2.58 o
   1  10   5      147.05      138.96      8.76 o
   2  10   5        8.85       19.69      3.27 o
   3  10   5       24.22       26.48      3.91 o
   4  10   5       59.60       59.19      6.51 o
   5  10   5       22.32       25.43      3.42 o
   6  10   5       40.69       42.64      4.52 o
   7  10   5       25.96       31.36      4.21 o
   8  10   5        0.71        2.45      3.09 o
   9  10   5        1.08        4.35      4.77 o
  -9  11   5       85.04       89.70     16.03 o
  -8  11   5        1.90       -0.63      4.89 o
  -7  11   5        4.48        6.05      4.04 o
  -6  11   5       61.21       60.63      5.56 o
  -5  11   5       10.65       14.91      3.63 o
  -4  11   5       13.28       10.26      3.34 o
  -3  11   5       19.90       18.42      3.59 o
  -2  11   5       39.11       40.68      4.36 o
  -1  11   5       11.47       20.01      3.74 o
   0  11   5       30.33       36.16      4.32 o
   1  11   5        6.12        3.80      3.06 o
   2  11   5       17.46       23.25      4.03 o
   3  11   5        0.37        3.97      3.02 o
   4  11   5        0.00        7.06      3.06 o
   5  11   5       11.45       22.35      4.22 o
   6  11   5       10.14       14.34      5.17 o
   7  11   5        2.27        7.68      3.75 o
  -4  12   5        2.43        1.58      3.70 o
  -3  12   5        1.26        1.96      3.30 o
  -2  12   5        5.97       10.16      3.49 o
  -1  12   5        0.45        2.54      3.30 o
   0  12   5       15.61       26.28      4.09 o
   1  12   5        0.28        0.06      3.34 o
   2  12   5       22.17       37.45      4.57 o
 -20   0   6       18.02       26.78      6.17 o
 -19   0   6       20.45        9.05      4.18 o
 -18   0   6      120.43       95.64      9.04 o
 -17   0   6        0.27        4.08      5.34 o
 -16   0   6      217.12      205.38     11.33 o
 -15   0   6       80.67       88.14      8.00 o
 -14   0   6        9.64       10.61      3.93 o
 -13   0   6      218.66      216.15     10.44 o
 -12   0   6      351.14      373.49     10.84 o
 -11   0   6       63.57       54.87      4.43 o
 -10   0   6      379.92      384.89     14.45 o
  -9   0   6       37.56       21.65      3.13 o
  -8   0   6     1648.28     1730.97     33.62 o
  -7   0   6      934.88      881.53     24.33 o
  -6   0   6     1288.14     1372.13     27.33 o
  -5   0   6      677.33      710.96     15.72 o
  -4   0   6     3550.47     3856.44     68.92 o
  -3   0   6     1622.18     1650.15     31.68 o
  -2   0   6      870.84      913.98     18.97 o
  -1   0   6     2205.22     2452.78     38.72 o
   0   0   6      251.69      294.01      6.70 o
   1   0   6      716.82      777.70     14.20 o
   2   0   6       77.27      105.63      4.99 o
   3   0   6      341.64      404.49     10.73 o
   4   0   6      264.17      304.69      7.52 o
   5   0   6      438.69      459.81     16.36 o
   6   0   6       35.29       52.14      3.63 o
   7   0   6       42.85       35.79      3.32 o
   8   0   6      179.48      174.98      6.31 o
   9   0   6      211.43      224.78      7.44 o
  10   0   6       99.28       87.89      6.10 o
  11   0   6      151.97      152.37     10.19 o
  12   0   6      754.46      697.11     23.09 o
  13   0   6        2.84        1.51      4.18 o
  14   0   6        3.34        1.56      4.98 o
  15   0   6      201.58      227.14     27.65 o
  16   0   6       55.93       82.30      9.10 o
  17   0   6        3.70        0.38      5.10 o
 -19   1   6        2.55        1.63      2.87 o
 -18   1   6        3.72       10.03      3.15 o
 -17   1   6      142.93      151.83      7.35 o
 -16   1   6        4.49        1.40      2.78 o
 -15   1   6        4.66        7.82      2.80 o
 -14   1   6        4.30        5.00      2.81 o
 -13   1   6       27.62       23.95      3.53 o
 -12   1   6        6.70        9.61      2.32 o
 -11   1   6      289.27      276.84      6.74 o
 -10   1   6      150.58      154.79      4.59 o
  -9   1   6       56.70       45.08      2.80 o
  -8   1   6     1089.32     1099.82     16.21 o
  -7   1   6      629.71      669.17     10.82 o
  -6   1   6      276.33      269.46      4.98 o
  -5   1   6        3.62        8.86      2.45 o
  -4   1   6        0.55       -0.14      1.29 o
  -3   1   6        9.07       11.75      2.03 o
  -2   1   6      148.49      163.65      3.77 o
  -1   1   6       15.13       14.63      1.24 o
   0   1   6      246.03      272.50      4.55 o
   1   1   6       63.74       69.28      2.29 o
   2   1   6     1058.37     1099.19     13.54 o
   3   1   6       30.50       32.54      1.93 o
   4   1   6       21.38       15.96      1.71 o
   5   1   6      108.76      101.16      3.14 o
   6   1   6        6.78       13.64      1.81 o
   7   1   6      293.79      307.42      5.78 o
   8   1   6      208.17      212.95      6.45 o
   9   1   6        3.29        3.36      2.09 o
  10   1   6        3.73        6.03      2.54 o
  11   1   6      624.93      645.78     13.32 o
  12   1   6       24.84       19.56      3.93 o
  13   1   6      148.96      152.27      7.48 o
  14   1   6      174.72      178.90      8.31 o
  15   1   6       13.38       12.32      3.73 o
  16   1   6       22.50       29.90      8.16 o
  17   1   6       25.33       29.33      4.94 o
 -19   2   6        7.79       10.65      3.19 o
 -18   2   6       11.60       20.69      3.56 o
 -17   2   6        4.07        5.08      2.97 o
 -16   2   6       21.53       22.79      3.60 o
 -15   2   6      128.03      117.81      6.27 o
 -14   2   6       27.46       24.00      3.43 o
 -13   2   6      228.84      230.95      6.73 o
 -12   2   6        7.91        4.95      2.27 o
 -11   2   6       37.28       38.28      3.33 o
 -10   2   6       75.93       66.18      3.24 o
  -9   2   6      654.22      646.82     10.81 o
  -8   2   6      409.41      401.47      7.90 o
  -7   2   6      722.77      794.27     11.24 o
  -6   2   6      289.39      308.47      5.53 o
  -5   2   6       33.36       37.52      2.02 o
  -4   2   6        3.54       10.03      1.39 o
  -3   2   6       75.84       68.28      2.21 o
  -2   2   6      503.18      496.53      7.44 o
  -1   2   6      526.46      530.17      7.32 o
   0   2   6        4.98        6.97      1.16 o
   1   2   6      412.72      476.62      7.42 o
   2   2   6      898.61      951.10     12.06 o
   3   2   6      749.76      818.33     10.75 o
   4   2   6       96.33      102.71      3.01 o
   5   2   6        0.08        1.22      1.44 o
   6   2   6       19.33       32.27      2.51 o
   7   2   6       23.32       19.30      2.36 o
   8   2   6      231.69      239.59      5.76 o
   9   2   6      150.84      168.02      6.11 o
  10   2   6       80.73       74.67      4.16 o
  11   2   6       10.73        5.75      2.54 o
  12   2   6      451.11      450.31     10.86 o
  13   2   6       86.44       81.84      5.33 o
  14   2   6        4.70       12.60      3.81 o
  15   2   6       56.82       66.35      7.63 o
  16   2   6        9.52       16.65      4.12 o
 -19   3   6        0.95       -4.07      2.71 o
 -18   3   6        2.83       -0.81      5.08 o
 -17   3   6       19.88       22.63      3.49 o
 -16   3   6        4.52        3.59      2.97 o
 -15   3   6      161.95      140.51      6.82 o
 -14   3   6        1.72        1.73      2.51 o
 -13   3   6        0.89        3.20      2.30 o
 -12   3   6        0.02        1.68      2.23 o
 -11   3   6       51.71       58.02      3.80 o
 -10   3   6       94.79       95.55      3.90 o
  -9   3   6      451.83      399.79      7.81 o
  -8   3   6       47.99       52.98      2.58 o
  -7   3   6      224.62      187.31      5.39 o
  -6   3   6      374.67      345.44      7.25 o
  -5   3   6        0.31        1.58      1.06 o
  -4   3   6      106.18      115.04      2.87 o
  -3   3   6      202.28      207.45      3.98 o
  -2   3   6       81.94       66.92      3.28 o
  -1   3   6        1.08        0.39      1.10 o
   0   3   6       98.43      117.77      3.00 o
   1   3   6       76.63       88.47      2.63 o
   2   3   6       89.65       92.23      2.79 o
   3   3   6      324.38      294.79      5.19 o
   4   3   6       23.99       27.28      2.95 o
   5   3   6      224.32      217.05      5.08 o
   6   3   6       42.61       39.83      2.80 o
   7   3   6      100.94       86.04      3.70 o
   8   3   6      799.05      777.87     12.20 o
   9   3   6      128.97      122.66      4.97 o
  10   3   6       27.50       39.02      3.51 o
  11   3   6      387.99      366.70     13.30 o
  12   3   6        4.85        7.79      3.20 o
  13   3   6        2.56       -1.76      3.22 o
  14   3   6       22.06       30.57      4.17 o
  15   3   6        8.41       14.32      3.93 o
  16   3   6       12.17       17.49      4.23 o
 -18   4   6       17.93       25.78      3.98 o
 -17   4   6       19.84       24.54      3.90 o
 -16   4   6       32.27       38.02      5.44 o
 -15   4   6        2.75        2.16      2.66 o
 -14   4   6       21.66       20.56      4.17 o
 -13   4   6       75.50       86.06      4.66 o
 -12   4   6      595.50      527.97     11.23 o
 -11   4   6       19.05       17.85      2.79 o
 -10   4   6      219.68      201.91      6.75 o
  -9   4   6      351.07      346.74      6.72 o
  -8   4   6      711.29      707.91     10.74 o
  -7   4   6      193.75      201.80      4.72 o
  -6   4   6       93.07      113.20      3.48 o
  -5   4   6        0.44        1.75      1.27 o
  -4   4   6      223.72      212.36      4.43 o
  -3   4   6       17.57       21.46      1.70 o
  -2   4   6      211.18      221.44      4.22 o
  -1   4   6        9.42        9.26      1.41 o
   0   4   6       30.72       31.47      1.88 o
   1   4   6      103.78       89.54      2.77 o
   2   4   6       38.57       35.96      2.34 o
   3   4   6       47.82       66.10      3.29 o
   4   4   6      141.29      125.80      5.14 o
   5   4   6      193.47      200.98      5.39 o
   6   4   6      290.56      266.31      6.11 o
   7   4   6      844.87      836.29     12.81 o
   8   4   6        0.10        2.28      2.19 o
   9   4   6        3.92        2.82      2.58 o
  10   4   6       88.11       83.40      5.03 o
  11   4   6       24.69       26.91      3.80 o
  12   4   6       12.40       17.62      3.97 o
  13   4   6        4.12        5.61      3.57 o
  14   4   6        0.01        8.48      3.53 o
  15   4   6       21.82       25.36      5.26 o
 -18   5   6        2.70        6.22      3.29 o
 -17   5   6       19.62       28.54      4.16 o
 -16   5   6        8.18        7.62      3.81 o
 -15   5   6        8.74       10.25      3.27 o
 -14   5   6       38.54       29.15      3.46 o
 -13   5   6      163.19      164.55      6.15 o
 -12   5   6        0.91       -3.18      2.12 o
 -11   5   6       15.65       15.84      2.84 o
 -10   5   6       39.52       31.25      2.79 o
  -9   5   6      297.56      300.79      7.54 o
  -8   5   6      299.94      290.72      6.13 o
  -7   5   6      114.44      109.44      3.78 o
  -6   5   6        1.04        4.88      1.63 o
  -5   5   6        8.86        9.13      2.55 o
  -4   5   6       12.58       19.20      2.02 o
  -3   5   6      127.49      134.08      3.95 o
  -2   5   6       89.49       91.87      4.72 o
  -1   5   6       36.11       26.04      2.69 o
   0   5   6      558.45      543.56     12.71 o
   1   5   6       15.08       17.24      2.40 o
   2   5   6       15.70       17.83      2.47 o
   3   5   6        2.82        2.75      2.20 o
   4   5   6      202.88      189.14      6.79 o
   5   5   6     1061.18     1026.28     16.25 o
   6   5   6      643.97      625.15     14.99 o
   7   5   6       73.23       52.48      3.73 o
   8   5   6      182.53      165.30      6.38 o
   9   5   6       14.43       14.76      3.16 o
  10   5   6        6.03        2.71      2.84 o
  11   5   6        0.89        4.85      2.99 o
  12   5   6        5.17        6.81      3.10 o
  13   5   6        4.61        4.42      3.82 o
  14   5   6       13.77       34.90      5.09 o
  15   5   6        2.82        7.39      4.04 o
 -17   6   6        4.26       12.40      5.10 o
 -16   6   6        0.23       -1.86      3.13 o
 -15   6   6       21.64       19.29      3.82 o
 -14   6   6        1.67        4.44      4.35 o
 -13   6   6        7.28        0.95      3.45 o
 -12   6   6       14.49       14.26      3.27 o
 -11   6   6        1.57        2.13      2.90 o
 -10   6   6       13.69       11.35      2.69 o
  -9   6   6       23.09       30.58      3.06 o
  -8   6   6       25.45       34.11      4.40 o
  -7   6   6       53.19       39.97      3.13 o
  -6   6   6      321.58      321.44      7.05 o
  -5   6   6      120.40      119.55      4.01 o
  -4   6   6       45.78       41.21      2.83 o
  -3   6   6       63.36       63.46      3.22 o
  -2   6   6        0.26        2.12      1.70 o
  -1   6   6      223.99      213.22      5.74 o
   0   6   6        9.89        8.84      3.39 o
   1   6   6      172.31      172.93      9.04 o
   2   6   6       56.64       54.39      3.56 o
   3   6   6        1.31        4.63      2.37 o
   4   6   6     1107.30     1050.42     16.84 o
   5   6   6      192.32      169.91      5.67 o
   6   6   6        0.41        1.22      2.47 o
   7   6   6      648.67      601.67     11.57 o
   8   6   6       29.40       25.29      4.10 o
   9   6   6      121.84      107.67      5.81 o
  10   6   6        0.12        2.04      3.06 o
  11   6   6        2.30        4.99      3.15 o
  12   6   6       12.03        0.18      3.98 o
  13   6   6        0.58       -1.39      3.81 o
  14   6   6        5.60        8.51      4.02 o
 -16   7   6       65.99       76.47      8.66 o
 -15   7   6       28.82       34.82      5.19 o
 -14   7   6       42.27       35.67      4.55 o
 -13   7   6       11.82       19.91      3.75 o
 -12   7   6      124.56      121.97      6.52 o
 -11   7   6       14.22       13.89      4.26 o
 -10   7   6        0.65        3.16      2.45 o
  -9   7   6      114.99      118.21      4.77 o
  -8   7   6      126.18      127.53      4.94 o
  -7   7   6       56.36       52.63      3.63 o
  -6   7   6        3.77        8.20      2.28 o
  -5   7   6       83.79       73.87      3.58 o
  -4   7   6       50.82       54.70      3.19 o
  -3   7   6       30.84       40.96      3.27 o
  -2   7   6        1.54        2.25      2.27 o
  -1   7   6        3.30        8.07      2.34 o
   0   7   6      237.86      237.82      8.75 o
   1   7   6       51.89       53.13      3.66 o
   2   7   6      220.87      209.26      6.14 o
   3   7   6      509.41      491.26     10.00 o
   4   7   6      118.86      104.09      4.86 o
   5   7   6        0.12        0.77      2.46 o
   6   7   6        4.05        6.58      2.69 o
   7   7   6        5.34        6.87      3.06 o
   8   7   6       11.11       14.62      3.54 o
   9   7   6      101.31       98.08      5.81 o
  10   7   6        0.40        3.97      3.19 o
  11   7   6        9.85       11.38      3.62 o
  12   7   6        4.85        8.03      3.60 o
  13   7   6        0.02        2.74      3.81 o
 -15   8   6        0.43       -4.15      3.49 o
 -14   8   6        6.34       11.47      4.10 o
 -13   8   6        2.02        0.95      3.37 o
 -12   8   6       81.36       90.34      7.08 o
 -11   8   6        3.20        6.56      3.24 o
 -10   8   6      118.15      106.36      7.62 o
  -9   8   6        4.83        1.29      2.64 o
  -8   8   6        7.46        8.02      2.43 o
  -7   8   6        3.41        5.39      2.32 o
  -6   8   6        5.59        8.50      2.44 o
  -5   8   6      107.17      112.15      4.76 o
  -4   8   6        0.03       -2.00      2.16 o
  -3   8   6      536.09      561.46     10.97 o
  -2   8   6       15.64       12.97      2.70 o
  -1   8   6      114.19      126.00      5.07 o
   0   8   6       37.25       39.32      3.50 o
   1   8   6      134.61      141.57      6.00 o
   2   8   6      665.54      630.21     12.01 o
   3   8   6      261.77      248.68      7.73 o
   4   8   6      452.05      454.79      9.87 o
   5   8   6        1.25       -3.95      2.63 o
   6   8   6       75.84       87.70      4.89 o
   7   8   6       32.14       31.36      4.21 o
   8   8   6       48.99       56.62      6.04 o
   9   8   6       37.87       48.68      4.89 o
  10   8   6       18.39       26.05      3.97 o
  11   8   6        0.14        2.28      3.33 o
  12   8   6       13.68       18.88      4.69 o
 -13   9   6       28.48       18.32      4.56 o
 -12   9   6        1.88        2.40      3.53 o
 -11   9   6        9.74       15.69      4.32 o
 -10   9   6        1.27        3.39      2.84 o
  -9   9   6        5.34        7.51      4.46 o
  -8   9   6       40.60       43.14      3.71 o
  -7   9   6       34.47       39.64      4.72 o
  -6   9   6       32.13       22.03      3.52 o
  -5   9   6        9.96        8.06      2.72 o
  -4   9   6       60.64       54.46      3.91 o
  -3   9   6       53.99       55.56      3.98 o
  -2   9   6       73.07       60.14      4.40 o
  -1   9   6       38.96       45.72      3.83 o
   0   9   6       70.32       78.60      4.68 o
   1   9   6       33.20       38.86      4.02 o
   2   9   6        5.84       10.99      2.80 o
   3   9   6      128.97      118.04      6.04 o
   4   9   6       10.74       12.09      2.98 o
   5   9   6        5.87        7.41      3.04 o
   6   9   6       29.85       21.56      3.87 o
   7   9   6       81.31       81.65      5.79 o
   8   9   6        0.01        0.39      2.95 o
   9   9   6        4.44        7.96      3.64 o
  10   9   6        6.63        6.55      5.62 o
 -11  10   6        0.06        1.17      4.52 o
 -10  10   6        1.33       -2.39      3.46 o
  -9  10   6        9.91        6.28      4.83 o
  -8  10   6       33.35       40.59      5.63 o
  -7  10   6       63.85       68.17      5.85 o
  -6  10   6       57.22       48.75      4.48 o
  -5  10   6       69.02       76.52      5.28 o
  -4  10   6       29.07       28.29      4.36 o
  -3  10   6        6.66        6.56      2.90 o
  -2  10   6        5.95        8.41      2.85 o
  -1  10   6       12.79        9.03      2.92 o
   0  10   6        0.07       -0.35      2.61 o
   1  10   6        3.61        6.68      2.87 o
   2  10   6        0.04        1.74      3.40 o
   3  10   6        8.46        5.33      2.83 o
   4  10   6       11.19       11.56      3.16 o
   5  10   6       46.19       51.74      4.39 o
   6  10   6       16.00       16.66      3.80 o
   7  10   6        1.93       -0.53      3.33 o
   8  10   6       19.18       19.46      3.96 o
  -8  11   6        1.78        3.74      5.28 o
  -7  11   6       32.27       19.80      6.67 o
  -6  11   6       15.01       14.87      5.90 o
  -5  11   6       36.61       43.62      6.17 o
  -4  11   6        3.26        7.89      4.97 o
  -3  11   6       67.55       77.93      6.00 o
  -2  11   6       22.11       23.22      3.70 o
  -1  11   6       47.08       50.68      4.70 o
   0  11   6        0.95        4.24      3.18 o
   1  11   6       85.12       94.58      7.62 o
   2  11   6        2.77       10.50      3.79 o
   3  11   6       31.47       44.79      5.99 o
   4  11   6       33.31       46.85      5.00 o
   5  11   6        1.37        4.91      3.53 o
 -19   1   7        4.57        9.05      3.35 o
 -18   1   7        2.32        6.25      3.19 o
 -17   1   7        7.23        8.64      3.08 o
 -16   1   7      206.59      199.09      7.92 o
 -15   1   7       71.78       76.62      5.49 o
 -14   1   7       21.68       20.52      3.90 o
 -13   1   7      529.39      496.75     12.16 o
 -12   1   7        0.22        0.64      1.88 o
 -11   1   7      414.71      383.53      8.03 o
 -10   1   7       54.98       61.70      4.12 o
  -9   1   7        9.03        7.92      2.07 o
  -8   1   7        1.77        0.03      1.68 o
  -7   1   7        0.76        1.45      1.71 o
  -6   1   7      117.78      132.14      4.22 o
  -5   1   7        0.44        1.13      1.73 o
  -4   1   7      170.36      231.59      8.48 o
  -3   1   7       43.30       55.57      2.94 o
  -2   1   7       65.55       87.57      3.36 o
  -1   1   7      152.64      148.47      3.44 o
   0   1   7        1.37        2.65      1.19 o
   1   1   7      276.23      317.57      5.41 o
   2   1   7        6.80        4.67      1.43 o
   3   1   7      178.65      143.45      3.67 o
   4   1   7       89.28       97.01      3.44 o
   5   1   7       59.02       59.60      2.85 o
   6   1   7        3.78        6.51      1.88 o
   7   1   7       21.89       15.74      2.43 o
   8   1   7       70.22       94.42      4.08 o
   9   1   7      149.02      141.93      4.77 o
  10   1   7      141.32      137.29      5.33 o
  11   1   7        0.70        3.65      3.66 o
  12   1   7        0.31       -0.80      3.15 o
  13   1   7        7.63       12.91      3.84 o
  14   1   7        0.03        1.43      4.35 o
  15   1   7        6.17        3.36      3.90 o
 -19   2   7        1.22        3.16      3.21 o
 -18   2   7        7.33       16.28      3.56 o
 -17   2   7       47.10       50.08      4.92 o
 -16   2   7        9.85       10.88      3.54 o
 -15   2   7       30.49       32.85      4.40 o
 -14   2   7       12.00       12.51      3.21 o
 -13   2   7        4.26        2.16      2.36 o
 -12   2   7      127.58      126.10      7.52 o
 -11   2   7      316.70      291.40      7.52 o
 -10   2   7       41.92       44.12      3.14 o
  -9   2   7        0.29        3.92      1.92 o
  -8   2   7        1.04       -1.10      1.61 o
  -7   2   7        2.87        2.70      1.81 o
  -6   2   7       65.21       65.78      3.93 o
  -5   2   7        9.82        9.70      1.94 o
  -4   2   7       81.03       80.03      3.36 o
  -3   2   7        9.61       12.66      1.94 o
  -2   2   7       44.96       67.16      2.60 o
  -1   2   7      219.28      238.49      4.43 o
   0   2   7      277.68      268.89      4.87 o
   1   2   7      145.18      136.62      3.40 o
   2   2   7      319.32      335.26      5.79 o
   3   2   7      225.67      217.17      5.16 o
   4   2   7      113.32      141.57      4.97 o
   5   2   7       14.90       18.18      2.26 o
   6   2   7        5.21        1.52      1.99 o
   7   2   7      101.22      100.97      4.04 o
   8   2   7      788.17      781.80     13.41 o
   9   2   7      228.25      241.18      6.74 o
  10   2   7       13.76        6.80      2.73 o
  11   2   7       15.51       20.63      4.54 o
  12   2   7        8.86        8.75      3.42 o
  13   2   7        4.93        0.95      3.02 o
  14   2   7        0.87        3.32      3.37 o
  15   2   7        0.31        2.82      3.40 o
 -18   3   7        3.53        1.14      2.82 o
 -17   3   7        1.98        3.11      2.78 o
 -16   3   7        1.18        1.19      3.10 o
 -15   3   7       31.77       35.81      4.23 o
 -14   3   7        1.19        2.10      2.55 o
 -13   3   7       12.04       13.88      3.51 o
 -12   3   7      156.46      154.88      5.83 o
 -11   3   7        2.10        0.52      1.88 o
 -10   3   7      862.64      853.12     13.89 o
  -9   3   7       11.18       20.57      2.59 o
  -8   3   7      169.23      184.89      5.12 o
  -7   3   7      236.82      230.99      8.29 o
  -6   3   7      211.64      219.95      6.28 o
  -5   3   7       10.81       15.40      2.12 o
  -4   3   7        0.53       -1.32      1.61 o
  -3   3   7       10.89       11.69      1.78 o
  -2   3   7      164.75      144.03      5.61 o
  -1   3   7      811.31      809.35     18.97 o
   0   3   7      179.65      184.39      4.51 o
   1   3   7      658.88      704.46     10.13 o
   2   3   7      341.00      346.63      6.33 o
   3   3   7       81.14       83.65      3.31 o
   4   3   7       20.01       17.29      2.24 o
   5   3   7      242.51      237.75      5.68 o
   6   3   7       50.57       50.33      3.66 o
   7   3   7       41.11       40.14      3.10 o
   8   3   7      102.06      104.32      4.35 o
   9   3   7      356.51      340.37      8.19 o
  10   3   7        8.50        7.75      2.68 o
  11   3   7        0.88        1.51      2.76 o
  12   3   7       17.50       14.47      3.60 o
  13   3   7       18.63       26.38      3.87 o
  14   3   7        2.14       10.23      3.77 o
  15   3   7       24.55       29.06      5.81 o
 -18   4   7        0.20        1.83      2.87 o
 -17   4   7       11.09       24.56      4.63 o
 -16   4   7       18.80       21.53      3.75 o
 -15   4   7        1.15        1.64      2.74 o
 -14   4   7      249.25      254.66      7.68 o
 -13   4   7        0.07        0.02      2.18 o
 -12   4   7      199.74      207.75      6.68 o
 -11   4   7       68.52       68.27      4.30 o
 -10   4   7       11.76       14.82      2.44 o
  -9   4   7      307.31      303.79      6.99 o
  -8   4   7      123.42      133.00      6.37 o
  -7   4   7      586.09      563.06     10.19 o
  -6   4   7      211.95      244.33      9.72 o
  -5   4   7      563.95      569.55     10.89 o
  -4   4   7      100.56       99.91      4.73 o
  -3   4   7       15.39       13.99      2.31 o
  -2   4   7       73.75       81.02      3.30 o
  -1   4   7       43.12       43.80      2.28 o
   0   4   7       67.85       63.44      2.61 o
   1   4   7       42.97       39.83      3.44 o
   2   4   7        8.29       16.58      2.43 o
   3   4   7       39.38       47.10      3.32 o
   4   4   7      173.31      163.31      5.17 o
   5   4   7        0.44        1.45      2.09 o
   6   4   7       13.42       22.93      2.98 o
   7   4   7       51.91       51.16      3.68 o
   8   4   7      583.06      521.25     10.45 o
   9   4   7       16.54       18.32      3.38 o
  10   4   7       80.13       69.11      4.91 o
  11   4   7       54.91       55.91      4.90 o
  12   4   7        2.00        7.57      4.09 o
  13   4   7        6.59        9.76      3.88 o
  14   4   7       26.25       19.98      4.45 o
 -17   5   7        4.30       10.11      3.32 o
 -16   5   7        1.84        4.93      3.19 o
 -15   5   7       25.00       27.78      4.07 o
 -14   5   7       10.61       13.55      3.03 o
 -13   5   7        5.02        3.02      2.46 o
 -12   5   7       29.22       26.37      3.84 o
 -11   5   7      137.04      124.59      6.20 o
 -10   5   7      114.86      118.86      5.25 o
  -9   5   7      264.85      270.60      7.62 o
  -8   5   7       97.83       94.57      4.64 o
  -7   5   7     1113.48     1102.21     18.88 o
  -6   5   7       42.52       33.71      3.42 o
  -5   5   7      385.23      350.67      8.38 o
  -4   5   7      498.64      480.59      9.92 o
  -3   5   7       85.93       84.03      6.14 o
  -2   5   7       41.89       38.82      4.48 o
  -1   5   7       17.56       22.40      2.41 o
   0   5   7        0.85        2.91      1.93 o
   1   5   7      110.90      116.92      4.38 o
   2   5   7        3.84        6.49      2.29 o
   3   5   7      235.39      199.71      9.09 o
   4   5   7       23.73       26.66      3.14 o
   5   5   7      227.19      226.28      6.52 o
   6   5   7       22.58       26.19      3.12 o
   7   5   7      500.59      475.53      9.86 o
   8   5   7       75.74       71.54      4.92 o
   9   5   7      110.76      118.68      5.98 o
  10   5   7       37.18       32.86      4.73 o
  11   5   7       12.60       19.05      3.70 o
  12   5   7        4.25        7.34      3.40 o
  13   5   7        1.73        1.02      3.53 o
  14   5   7       17.61       27.20      4.89 o
 -16   6   7       15.36       13.07      4.22 o
 -15   6   7        0.56        0.48      3.36 o
 -14   6   7      107.32      111.22      6.66 o
 -13   6   7        0.78        3.92      2.80 o
 -12   6   7       20.69       19.14      3.60 o
 -11   6   7      114.76      111.87      9.07 o
 -10   6   7       59.34       54.74      6.62 o
  -9   6   7      101.07      115.27      7.01 o
  -8   6   7       22.20       21.33      3.06 o
  -7   6   7       98.96       97.91      6.46 o
  -6   6   7        5.46        7.83      2.67 o
  -5   6   7       39.31       56.02      3.56 o
  -4   6   7       40.32       37.62      3.01 o
  -3   6   7       38.82       49.29      3.85 o
  -2   6   7       80.24       91.63      4.69 o
  -1   6   7      129.08      128.91      4.78 o
   0   6   7       61.21       67.49      3.84 o
   1   6   7       11.10        6.01      2.40 o
   2   6   7      167.72      165.98      5.52 o
   3   6   7       69.73       72.54      4.10 o
   4   6   7      394.22      378.33      8.58 o
   5   6   7        1.87        0.63      2.42 o
   6   6   7       57.88       60.89      4.11 o
   7   6   7       46.83       58.13      4.07 o
   8   6   7       14.42       18.72      3.66 o
   9   6   7        0.11        2.71      2.90 o
  10   6   7        5.74        4.17      3.26 o
  11   6   7       18.38       18.18      3.75 o
  12   6   7        2.89       -1.88      3.65 o
  13   6   7       95.03      118.64      7.92 o
 -15   7   7        1.57        6.83      3.54 o
 -14   7   7        1.31        0.75      2.87 o
 -13   7   7        0.26       -0.21      2.90 o
 -12   7   7       61.90       51.92      5.18 o
 -11   7   7        0.72        0.31      2.83 o
 -10   7   7        0.66        2.41      3.21 o
  -9   7   7        0.99        0.29      2.48 o
  -8   7   7       98.66       95.64      5.13 o
  -7   7   7        0.00        2.61      2.45 o
  -6   7   7        0.19        1.47      2.25 o
  -5   7   7        1.26       -0.09      1.97 o
  -4   7   7      182.11      179.62      8.10 o
  -3   7   7      245.07      209.99      6.94 o
  -2   7   7      217.06      210.70      6.90 o
  -1   7   7      629.31      614.03     12.67 o
   0   7   7      128.44      146.41      6.00 o
   1   7   7        3.26        1.42      2.37 o
   2   7   7        0.94        3.75      3.14 o
   3   7   7      423.49      421.63      9.35 o
   4   7   7      464.31      425.90      9.43 o
   5   7   7       61.61       68.36      4.39 o
   6   7   7        0.27       -3.65      2.44 o
   7   7   7       20.75       18.74      3.67 o
   8   7   7        2.03        3.46      3.17 o
   9   7   7        7.23        3.60      3.31 o
  10   7   7       10.29        6.94      3.46 o
  11   7   7        0.00       -4.73      3.99 o
  12   7   7       53.18       61.52      5.50 o
 -14   8   7       21.06       21.25      4.35 o
 -13   8   7        1.65        2.40      3.05 o
 -12   8   7       13.01       14.76      3.64 o
 -11   8   7       86.10       69.54      5.93 o
 -10   8   7        0.15        3.54      3.19 o
  -9   8   7       13.81       13.66      3.43 o
  -8   8   7        1.64        2.83      3.36 o
  -7   8   7        0.34        0.11      2.40 o
  -6   8   7        8.03        8.82      2.86 o
  -5   8   7        0.36        1.52      2.51 o
  -4   8   7       68.93       81.42      4.93 o
  -3   8   7      207.45      201.82      7.13 o
  -2   8   7      176.90      179.28      6.73 o
  -1   8   7      294.96      304.59      8.65 o
   0   8   7       14.88       15.88      2.86 o
   1   8   7      142.40      146.54      5.69 o
   2   8   7       43.86       47.69      3.94 o
   3   8   7       85.74       96.57      5.04 o
   4   8   7      153.72      133.65      6.75 o
   5   8   7        8.16       13.71      3.12 o
   6   8   7       34.34       42.53      5.19 o
   7   8   7        0.60       -0.62      3.01 o
   8   8   7        8.41       19.47      3.70 o
   9   8   7        4.27       -1.82      5.66 o
  10   8   7        3.40       11.31      3.89 o
 -12   9   7        8.03        9.60      3.62 o
 -11   9   7        0.61        3.05      4.81 o
 -10   9   7       63.19       60.62      5.41 o
  -9   9   7       14.85       21.18      4.69 o
  -8   9   7        0.64        2.46      3.24 o
  -7   9   7        2.22        0.96      3.62 o
  -6   9   7      120.57      113.13      5.88 o
  -5   9   7        5.09       15.02      3.33 o
  -4   9   7        1.87        3.31      2.91 o
  -3   9   7       15.37       22.88      3.69 o
  -2   9   7      157.60      154.84      6.74 o
  -1   9   7       38.47       39.20      4.18 o
   0   9   7      179.40      178.78      7.12 o
   1   9   7      253.75      243.50      7.30 o
   2   9   7       74.06       73.67      4.73 o
   3   9   7      196.37      221.03      7.16 o
   4   9   7       52.46       51.07      4.29 o
   5   9   7       23.46       32.93      3.85 o
   6   9   7       28.97       40.74      5.88 o
   7   9   7       43.23       55.47      5.04 o
   8   9   7        0.45       -1.16      3.34 o
  -9  10   7       24.98       27.42     10.37 o
  -8  10   7       12.99       16.44      4.89 o
  -7  10   7       62.10       52.85      5.30 o
  -6  10   7        1.90        9.29      3.75 o
  -5  10   7       26.19       22.19      3.73 o
  -4  10   7       18.01       19.77      3.85 o
  -3  10   7      176.60      166.07      7.18 o
  -2  10   7       18.64       20.70      3.84 o
  -1  10   7      127.32      129.10     10.01 o
   0  10   7       84.11       88.62      6.52 o
   1  10   7      130.37      142.94      6.56 o
   2  10   7      108.06      133.88      6.37 o
   3  10   7       32.90       41.69      4.44 o
   4  10   7        2.33        9.26      3.09 o
   5  10   7        0.94        9.76      3.32 o
   6  10   7        0.00        4.20      3.39 o
  -5  11   7        0.01        5.08      3.68 o
  -4  11   7       41.81       55.07      5.86 o
  -3  11   7       19.60       21.38      4.90 o
  -2  11   7      126.08      125.09      7.68 o
  -1  11   7        3.41       11.00      4.23 o
   0  11   7       84.09      101.60      8.46 o
   1  11   7       44.05       61.38      6.08 o
 -18   0   8       15.24       19.59      5.44 o
 -17   0   8       77.99       94.65     11.94 o
 -16   0   8       67.76       51.42      7.24 o
 -15   0   8      153.60      147.61     11.94 o
 -14   0   8      314.19      313.98     13.75 o
 -13   0   8      141.97      151.09      9.78 o
 -12   0   8      128.75      127.04     10.35 o
 -11   0   8       27.90       26.87      4.07 o
 -10   0   8        7.77       10.71      3.37 o
  -9   0   8      285.57      271.19      9.42 o
  -8   0   8      130.60      132.09      8.71 o
  -7   0   8      130.09      124.46      6.40 o
  -6   0   8       23.64       19.97      3.49 o
  -5   0   8      391.43      337.50     10.97 o
  -4   0   8      234.48      247.39      8.46 o
  -3   0   8       68.58       80.35      6.43 o
  -2   0   8      398.60      385.97     13.21 o
  -1   0   8      646.63      706.74     20.00 o
   0   0   8       15.77       19.07      3.49 o
   1   0   8        2.10        5.97      3.01 o
   2   0   8        4.17        3.17      2.06 o
   3   0   8       75.67       91.50      4.73 o
   4   0   8       18.67       23.47      3.16 o
   5   0   8      628.87      624.32     13.57 o
   6   0   8        1.96        4.83      3.11 o
   7   0   8      795.83      793.83     27.08 o
   8   0   8       68.42       59.45      5.51 o
   9   0   8      103.55      103.86      6.84 o
  10   0   8      105.46      123.72      9.48 o
  11   0   8       77.96      101.53      9.30 o
  12   0   8        4.58        6.73      9.11 o
  13   0   8        2.19        8.90      5.11 o
  14   0   8        5.17        2.51      5.23 o
 -18   1   8        7.23       20.04      4.07 o
 -17   1   8       40.31       52.18      5.20 o
 -16   1   8      110.55      107.84      6.56 o
 -15   1   8      158.36      152.57      7.53 o
 -14   1   8       26.14       26.06      3.85 o
 -13   1   8      266.20      271.25      7.92 o
 -12   1   8       89.12       84.46      4.18 o
 -11   1   8      262.56      266.01      8.38 o
 -10   1   8        2.22       -1.32      2.61 o
  -9   1   8      378.55      349.31      7.69 o
  -8   1   8        5.87        3.98      2.17 o
  -7   1   8      178.71      178.15      5.30 o
  -6   1   8       46.15       45.32      3.11 o
  -5   1   8        8.76        9.25      2.11 o
  -4   1   8       27.50       30.74      2.75 o
  -3   1   8       19.74       18.34      2.90 o
  -2   1   8       33.92       33.45      2.67 o
  -1   1   8       47.67       45.04      3.02 o
   0   1   8      491.24      475.55      8.92 o
   1   1   8       79.35       86.05      4.17 o
   2   1   8        1.54        0.52      1.78 o
   3   1   8        1.29        2.83      1.67 o
   4   1   8       16.44       14.11      2.08 o
   5   1   8        0.86        3.54      1.96 o
   6   1   8      212.18      199.41      6.56 o
   7   1   8        1.98        3.08      2.20 o
   8   1   8       59.11       59.02      3.66 o
   9   1   8      106.88      120.57      5.94 o
  10   1   8      120.32      115.57      5.86 o
  11   1   8        8.47       16.78      5.53 o
  12   1   8       30.50       32.82      4.79 o
  13   1   8        4.05        8.02      3.89 o
  14   1   8        8.17        9.48      4.99 o
 -18   2   8        1.54        6.57      3.15 o
 -17   2   8       49.46       62.42      5.53 o
 -16   2   8       14.09       15.60      3.60 o
 -15   2   8       48.89       50.24      4.74 o
 -14   2   8        0.00       -3.31      2.64 o
 -13   2   8       82.12       83.11      4.78 o
 -12   2   8       12.95       17.55      3.64 o
 -11   2   8      229.25      207.26      5.93 o
 -10   2   8      550.23      552.96     10.42 o
  -9   2   8      248.73      217.39      5.98 o
  -8   2   8       25.27       21.82      2.58 o
  -7   2   8       70.54       67.65      3.62 o
  -6   2   8       10.28       18.90      2.46 o
  -5   2   8        8.37        7.68      2.15 o
  -4   2   8       12.50       14.82      2.27 o
  -3   2   8       48.26       42.50      2.94 o
  -2   2   8        0.47       -0.27      1.80 o
  -1   2   8      275.26      266.92      6.17 o
   0   2   8      329.39      308.45     10.51 o
   1   2   8      530.21      540.77      9.72 o
   2   2   8      102.31      106.70      4.00 o
   3   2   8        6.00        8.05      2.08 o
   4   2   8      286.36      273.02      6.87 o
   5   2   8       10.51       10.44      2.33 o
   6   2   8        6.72       10.92      2.39 o
   7   2   8       67.40       78.58      5.42 o
   8   2   8       38.88       36.72      3.24 o
   9   2   8       73.14       82.83      4.62 o
  10   2   8       40.81       50.65      4.07 o
  11   2   8       12.42       16.18      4.04 o
  12   2   8       67.19       54.75      5.81 o
  13   2   8       30.80       44.14      5.44 o
  14   2   8        5.00        0.45      3.49 o
 -17   3   8        3.97        7.33      3.81 o
 -16   3   8       37.58       42.81      4.77 o
 -15   3   8       63.22       70.10      5.57 o
 -14   3   8      104.00      110.13      5.59 o
 -13   3   8        5.93        1.36      2.56 o
 -12   3   8       20.97       26.89      3.48 o
 -11   3   8       73.97       70.05      4.35 o
 -10   3   8      204.92      193.83      5.86 o
  -9   3   8       92.36       91.99      4.30 o
  -8   3   8        2.15        5.00      2.16 o
  -7   3   8        7.06        4.86      2.18 o
  -6   3   8        3.45        2.75      2.14 o
  -5   3   8        0.90        1.23      1.98 o
  -4   3   8      178.78      161.81      5.05 o
  -3   3   8        5.18        2.57      1.84 o
  -2   3   8        0.99        7.57      2.07 o
  -1   3   8      178.22      169.49      5.29 o
   0   3   8      150.11      137.89      4.61 o
   1   3   8       77.56       78.82      5.47 o
   2   3   8       25.57       32.48      2.87 o
   3   3   8       86.17       92.88      3.72 o
   4   3   8       82.13       91.37      4.01 o
   5   3   8       96.94       97.49      4.05 o
   6   3   8      456.94      475.05     10.41 o
   7   3   8        0.00       -1.17      2.68 o
   8   3   8       84.62       92.01      4.32 o
   9   3   8        8.16       13.06      3.51 o
  10   3   8       14.80       10.82      3.34 o
  11   3   8       60.92       77.89      6.11 o
  12   3   8       57.38       60.90      6.73 o
  13   3   8        5.28       11.09      6.87 o
  14   3   8        2.47        8.50      8.97 o
 -17   4   8        0.15       -1.75      3.23 o
 -16   4   8        0.40       -0.58      4.44 o
 -15   4   8        0.42        3.08      2.97 o
 -14   4   8       88.07       84.21      5.08 o
 -13   4   8       20.88       17.36      3.25 o
 -12   4   8        2.02       -0.11      2.27 o
 -11   4   8      321.68      292.76      8.08 o
 -10   4   8      123.11      122.96      6.60 o
  -9   4   8      203.49      177.74      5.59 o
  -8   4   8      117.43      118.95      5.43 o
  -7   4   8      406.72      362.87      8.06 o
  -6   4   8       49.63       58.29      3.54 o
  -5   4   8      237.80      201.21      6.31 o
  -4   4   8       28.10       30.27      3.64 o
  -3   4   8       56.79       59.67      3.94 o
  -2   4   8      241.22      223.13      6.56 o
  -1   4   8       69.80       69.91      5.23 o
   0   4   8      269.51      257.27      8.32 o
   1   4   8      247.31      224.70      6.65 o
   2   4   8        1.05        3.80      2.48 o
   3   4   8       48.04       42.72      3.35 o
   4   4   8      302.64      295.74      7.29 o
   5   4   8      650.18      658.05     12.01 o
   6   4   8        5.84       10.09      2.61 o
   7   4   8       56.99       71.62      4.31 o
   8   4   8       19.21       17.12      3.27 o
   9   4   8       12.47       18.62      3.45 o
  10   4   8       58.21       61.23      4.87 o
  11   4   8        3.02        3.03      3.40 o
  12   4   8       10.23       15.24      4.13 o
  13   4   8        0.17        4.37      3.55 o
 -16   5   8        0.38       -5.06      3.37 o
 -15   5   8        1.26       -3.14      3.27 o
 -14   5   8        1.67       -2.32      3.54 o
 -13   5   8       13.80       12.03      3.21 o
 -12   5   8        5.61        3.37      2.97 o
 -11   5   8        0.27        0.39      3.63 o
 -10   5   8       63.27       65.30      4.49 o
  -9   5   8        3.07        0.74      2.32 o
  -8   5   8        0.20       -2.11      2.55 o
  -7   5   8      158.53      130.82      9.19 o
  -6   5   8       19.37       16.47      3.07 o
  -5   5   8      172.70      134.64      7.12 o
  -4   5   8      156.02      156.27      8.69 o
  -3   5   8       83.68       77.79      5.26 o
  -2   5   8      163.87      156.61      6.90 o
  -1   5   8      102.46       91.76      5.71 o
   0   5   8       40.93       43.86      3.80 o
   1   5   8        2.04        7.41      2.70 o
   2   5   8       22.28       28.04      3.36 o
   3   5   8      195.42      178.33      5.71 o
   4   5   8       95.85      101.24      4.62 o
   5   5   8       63.03       47.92      3.64 o
   6   5   8      124.65      113.24      5.62 o
   7   5   8       58.08       74.87      4.57 o
   8   5   8        4.50        5.79      3.00 o
   9   5   8       73.12       66.39      5.12 o
  10   5   8       28.13       26.67      6.38 o
  11   5   8       24.32       28.84      4.22 o
  12   5   8        5.73       19.64      5.76 o
 -15   6   8        3.15        7.12      3.19 o
 -14   6   8        0.04       -1.40      2.68 o
 -13   6   8        2.53       -3.90      2.60 o
 -12   6   8       11.39       17.35      3.75 o
 -11   6   8       14.42       14.43      3.56 o
 -10   6   8        4.45        0.71      2.85 o
  -9   6   8       13.63        8.33      2.73 o
  -8   6   8        7.23       10.12      3.84 o
  -7   6   8      190.01      189.55      6.64 o
  -6   6   8      185.52      182.57      6.46 o
  -5   6   8      358.85      356.10      8.83 o
  -4   6   8      748.13      713.93     16.02 o
  -3   6   8      426.43      418.13     13.91 o
  -2   6   8      152.26      149.53      6.99 o
  -1   6   8        5.48        3.81      3.08 o
   0   6   8        2.97        4.32      2.65 o
   1   6   8        1.98        3.16      2.65 o
   2   6   8      225.86      205.55      6.91 o
   3   6   8        7.32       10.55      2.99 o
   4   6   8       67.87       80.69      4.55 o
   5   6   8      142.59      142.67      6.56 o
   6   6   8       61.53       66.04      4.46 o
   7   6   8      208.87      203.87      7.53 o
   8   6   8       49.66       55.84      4.93 o
   9   6   8       89.67       83.97      5.83 o
  10   6   8        0.84        5.23      3.20 o
  11   6   8        2.59        4.64      3.56 o
 -14   7   8       14.64       15.81      3.84 o
 -13   7   8        0.70        6.31      4.53 o
 -12   7   8        2.29        5.72      3.19 o
 -11   7   8       16.16       22.29      3.96 o
 -10   7   8       33.54       32.56      5.30 o
  -9   7   8        3.76        4.18      2.67 o
  -8   7   8       16.90       18.93      3.23 o
  -7   7   8      129.06      127.73      5.73 o
  -6   7   8        6.05        8.88      3.19 o
  -5   7   8      111.40      102.04      6.12 o
  -4   7   8       21.47       26.89      4.07 o
  -3   7   8       35.81       46.78      4.74 o
  -2   7   8        7.58        7.17      5.62 o
  -1   7   8        0.12       -1.02      3.62 o
   0   7   8        1.00        2.42      2.66 o
   1   7   8       16.88       17.26      3.36 o
   2   7   8       36.88       42.23      6.30 o
   3   7   8        8.34       11.39      3.17 o
   4   7   8       30.31       30.88      3.90 o
   5   7   8        3.21        4.04      2.74 o
   6   7   8       89.60       83.35      6.94 o
   7   7   8       24.97       23.12      3.92 o
   8   7   8       21.08       24.74      4.08 o
   9   7   8       59.90       63.00      7.34 o
  10   7   8        0.14        2.65      3.63 o
 -12   8   8       49.54       47.07      6.80 o
 -11   8   8       20.45       24.84      4.14 o
 -10   8   8       23.82       21.18      4.07 o
  -9   8   8        0.17        6.88      3.41 o
  -8   8   8       49.03       50.82      5.23 o
  -7   8   8        6.46        8.34      3.37 o
  -6   8   8      140.78      116.53      6.73 o
  -5   8   8       23.22       25.01      4.54 o
  -4   8   8       23.93       25.18      4.07 o
  -3   8   8       27.51       25.11      4.20 o
  -2   8   8        1.68        3.83      3.43 o
  -1   8   8      202.49      212.17      7.44 o
   0   8   8        2.24        5.30      2.84 o
   1   8   8      114.40      106.36      5.89 o
   2   8   8       68.57       71.50      5.17 o
   3   8   8        7.94       11.65      3.51 o
   4   8   8       50.97       50.01      4.76 o
   5   8   8       24.86       28.96      3.68 o
   6   8   8       39.25       38.87      4.85 o
   7   8   8       21.93       22.52      3.94 o
   8   8   8       18.71       23.13      4.09 o
 -10   9   8        8.35       18.76      4.95 o
  -9   9   8        0.16       -2.55      3.74 o
  -8   9   8       12.84       15.01      3.82 o
  -7   9   8        6.86        3.52      3.63 o
  -6   9   8        2.35        5.82      4.17 o
  -5   9   8       10.72       12.69      3.90 o
  -4   9   8        0.13        0.28      3.15 o
  -3   9   8        3.27       -0.22      3.81 o
  -2   9   8        4.38        6.49      3.49 o
  -1   9   8       17.65       18.40      4.70 o
   0   9   8        6.58        5.52      3.32 o
   1   9   8        0.41        2.02      2.96 o
   2   9   8        6.23       15.05      3.52 o
   3   9   8        2.85        1.92      3.22 o
   4   9   8        6.79        9.71      3.45 o
   5   9   8        0.07        4.30      3.38 o
   6   9   8        0.41        1.86      3.26 o
  -7  10   8        0.03       -3.71      3.40 o
  -6  10   8        6.99        5.17      3.92 o
  -5  10   8        0.05        2.86      3.50 o
  -4  10   8        4.21        3.18      3.92 o
  -3  10   8        0.57        3.60      3.75 o
  -2  10   8        0.07        0.36      3.70 o
  -1  10   8       32.31       40.16      4.61 o
   0  10   8       14.99       17.19      4.25 o
   1  10   8       23.45       17.19      4.00 o
   2  10   8        0.31        4.81      3.32 o
   3  10   8        1.76       -0.13      3.35 o
 -17   1   9        7.90       10.80      3.62 o
 -16   1   9        1.10        3.42      3.12 o
 -15   1   9        0.02       -3.96      2.64 o
 -14   1   9       22.38       21.54      5.62 o
 -13   1   9        7.23       11.41      2.88 o
 -12   1   9       57.19       64.26      4.09 o
 -11   1   9       20.29       20.50      2.89 o
 -10   1   9       77.23       72.20      4.12 o
  -9   1   9       86.63       84.86      4.32 o
  -8   1   9       54.63       67.62      4.01 o
  -7   1   9       82.34       69.63      4.00 o
  -6   1   9        2.13        2.69      3.45 o
  -5   1   9        2.70       -1.35      2.04 o
  -4   1   9      157.55      149.79      5.56 o
  -3   1   9       14.67       19.03      2.53 o
  -2   1   9        2.61        3.00      2.10 o
  -1   1   9       30.48       41.31      3.42 o
   0   1   9       78.68       78.67      4.01 o
   1   1   9        0.85       -1.37      2.22 o
   2   1   9       98.57      118.52      4.92 o
   3   1   9        6.55        5.78      2.61 o
   4   1   9      309.35      318.02      8.48 o
   5   1   9       49.83       36.10      3.93 o
   6   1   9       13.28       10.71      2.69 o
   7   1   9      505.41      525.94     10.67 o
   8   1   9       30.65       38.66      3.66 o
   9   1   9        4.06        4.37      3.14 o
  10   1   9       41.40       53.48      5.33 o
  11   1   9        7.95        7.97      4.54 o
  12   1   9       15.60       18.07      4.31 o
  13   1   9        1.16       -2.10      3.81 o
 -17   2   9       66.32       63.33      5.85 o
 -16   2   9        4.51        7.12      3.32 o
 -15   2   9       40.21       46.58      4.86 o
 -14   2   9        0.03       -0.83      2.66 o
 -13   2   9      117.85      103.59      5.60 o
 -12   2   9       11.31       15.40      3.01 o
 -11   2   9      149.32      132.79      5.25 o
 -10   2   9        3.84        3.92      2.25 o
  -9   2   9      202.98      194.68      6.37 o
  -8   2   9       25.31       27.89      2.96 o
  -7   2   9      444.15      421.54     10.70 o
  -6   2   9      294.75      310.19      7.47 o
  -5   2   9      152.24      162.37      6.21 o
  -4   2   9        0.33        0.88      2.13 o
  -3   2   9      204.16      205.45      7.03 o
  -2   2   9       14.36       15.86      2.47 o
  -1   2   9      208.76      197.53      5.65 o
   0   2   9       10.27       10.40      2.58 o
   1   2   9       42.01       50.75      3.53 o
   2   2   9      316.88      314.39      8.29 o
   3   2   9       79.19       78.01      4.70 o
   4   2   9      190.89      187.45      8.63 o
   5   2   9        0.68       -0.66      2.67 o
   6   2   9      406.62      394.55      8.80 o
   7   2   9       46.11       41.45      3.31 o
   8   2   9       12.05        9.14      2.66 o
   9   2   9        0.90        5.74      3.13 o
  10   2   9        4.38       -1.72      3.31 o
  11   2   9       22.40       41.02      5.16 o
  12   2   9        5.27       12.80      3.94 o
 -16   3   9       26.15       31.55      4.63 o
 -15   3   9        8.80       15.90      3.61 o
 -14   3   9        0.19        0.37      2.49 o
 -13   3   9        0.43       -0.39      2.41 o
 -12   3   9       19.01       19.36      3.22 o
 -11   3   9        6.98        3.82      2.57 o
 -10   3   9       56.38       46.50      3.58 o
  -9   3   9        7.97       10.37      2.43 o
  -8   3   9      254.80      260.23      7.22 o
  -7   3   9      123.12      111.21      4.68 o
  -6   3   9        0.09        1.30      2.19 o
  -5   3   9       30.16       25.17      3.37 o
  -4   3   9      860.83      843.85     13.99 o
  -3   3   9       49.25       43.97      4.03 o
  -2   3   9       75.86       69.88      3.75 o
  -1   3   9      170.40      166.79      5.42 o
   0   3   9      192.47      176.42      7.37 o
   1   3   9      194.26      193.51      6.54 o
   2   3   9       50.48       50.74      4.07 o
   3   3   9      292.17      283.41      9.89 o
   4   3   9       11.76       10.14      3.32 o
   5   3   9      269.28      263.53     11.08 o
   6   3   9       33.06       36.01      4.00 o
   7   3   9       23.10       19.27      3.49 o
   8   3   9        4.74       10.99      2.92 o
   9   3   9       89.64       77.39      5.15 o
  10   3   9       14.64       24.60      3.91 o
  11   3   9        0.73       -1.27      3.64 o
  12   3   9       26.59       31.89      5.59 o
 -16   4   9        6.25        9.93      3.86 o
 -15   4   9        0.51        1.20      3.59 o
 -14   4   9        0.06        3.68      2.87 o
 -13   4   9        2.64        4.47      4.72 o
 -12   4   9       94.16      104.35      7.98 o
 -11   4   9        0.00       -3.34      2.23 o
 -10   4   9       81.72       78.39      4.87 o
  -9   4   9       90.72       91.07      5.85 o
  -8   4   9       57.38       48.93      4.14 o
  -7   4   9       61.11       67.90      4.54 o
  -6   4   9       16.20       11.23      2.84 o
  -5   4   9       42.42       38.77      4.20 o
  -4   4   9        1.01        1.72      3.19 o
  -3   4   9      187.34      205.02      7.56 o
  -2   4   9       43.17       32.77      4.72 o
  -1   4   9       78.19       84.81      6.43 o
   0   4   9        9.80       11.73      3.35 o
   1   4   9      496.84      476.23     22.50 o
   2   4   9        1.38       -2.93      3.90 o
   3   4   9       24.29       27.27      5.24 o
   4   4   9      182.42      171.09      7.53 o
   5   4   9      284.20      278.98      8.48 o
   6   4   9      224.51      212.11      7.89 o
   7   4   9       30.35       33.99      3.99 o
   8   4   9       21.05       32.45      4.13 o
   9   4   9       25.01       18.93      4.22 o
  10   4   9        5.26        7.20      3.33 o
  11   4   9       19.21       29.83      5.75 o
 -15   5   9        9.60        4.83      3.74 o
 -14   5   9        0.08        4.64      3.05 o
 -13   5   9        9.98       11.57      3.35 o
 -12   5   9       17.81       22.04      3.88 o
 -11   5   9       11.32       20.07      6.44 o
 -10   5   9       57.97       50.93      4.24 o
  -9   5   9      236.80      233.61      7.75 o
  -8   5   9       38.08       31.54      3.58 o
  -7   5   9      445.25      445.27     14.79 o
  -6   5   9        1.67        4.97      2.71 o
  -5   5   9      424.92      412.59      9.85 o
  -4   5   9        7.56        8.92      3.19 o
  -3   5   9      292.64      288.85      9.50 o
  -2   5   9       38.46       38.14      4.52 o
  -1   5   9        0.31        0.33      2.82 o
   0   5   9      476.87      484.75     12.65 o
   1   5   9      138.03      127.42      7.53 o
   2   5   9      274.65      271.22      9.40 o
   3   5   9        7.85        8.83      4.08 o
   4   5   9       98.69      105.25      6.52 o
   5   5   9      229.51      256.50     10.71 o
   6   5   9       71.58       60.16      4.96 o
   7   5   9       19.10       26.04      3.96 o
   8   5   9        0.04        2.06      3.70 o
   9   5   9        5.70        4.37      3.16 o
  10   5   9        0.24        2.08      3.37 o
  11   5   9        1.86        8.62      4.61 o
 -14   6   9        6.18       12.93      3.72 o
 -13   6   9       22.47       19.44      3.96 o
 -12   6   9        3.74        5.93      3.45 o
 -11   6   9        1.84        1.72      2.97 o
 -10   6   9       10.02        8.69      2.79 o
  -9   6   9       68.53       74.84      4.97 o
  -8   6   9        0.45        0.17      2.31 o
  -7   6   9       23.98       36.00      5.01 o
  -6   6   9       67.16       76.79      5.64 o
  -5   6   9        0.07        0.15      3.27 o
  -4   6   9        0.78        4.97      3.21 o
  -3   6   9      102.09       90.49      5.96 o
  -2   6   9      139.76      132.53      9.25 o
  -1   6   9       26.51       28.95      4.38 o
   0   6   9      150.89      145.55      7.22 o
   1   6   9      214.78      182.47      8.28 o
   2   6   9       91.34       85.71     12.06 o
   3   6   9        4.46        5.31      3.56 o
   4   6   9       34.28       28.58      4.76 o
   5   6   9      184.17      201.54      7.54 o
   6   6   9       68.91       69.83      5.25 o
   7   6   9       18.01       30.83      4.90 o
   8   6   9        1.37        4.59      3.85 o
   9   6   9       15.42       18.68      4.52 o
  10   6   9        0.03        5.82      3.51 o
 -13   7   9       63.89       92.75      6.66 o
 -12   7   9       10.02       27.63      4.40 o
 -11   7   9        0.61        3.42      3.17 o
 -10   7   9       14.70       16.49      3.88 o
  -9   7   9        7.67       14.56      3.18 o
  -8   7   9       56.44       47.57      6.68 o
  -7   7   9       24.84       30.74      5.29 o
  -6   7   9       14.12       14.07      3.60 o
  -5   7   9       37.63       46.73      5.09 o
  -4   7   9       76.79       62.66      5.90 o
  -3   7   9       18.39       23.10      4.63 o
  -2   7   9      179.72      167.61      7.85 o
  -1   7   9       67.44       67.49      5.71 o
   0   7   9       25.21       22.71      4.20 o
   1   7   9       16.89       16.47      4.11 o
   2   7   9      141.47      126.73      7.26 o
   3   7   9       61.79       77.96      6.19 o
   4   7   9        0.61        2.41      3.67 o
   5   7   9       64.94       65.71      5.30 o
   6   7   9        0.66        4.73      4.02 o
   7   7   9        1.71        2.83      4.17 o
   8   7   9        0.07       -1.77      3.88 o
 -11   8   9        0.08        1.90      4.17 o
 -10   8   9        0.31        0.84      3.99 o
  -9   8   9        6.49        1.80      3.96 o
  -8   8   9        8.92        7.09      4.10 o
  -7   8   9       14.02        7.48      3.37 o
  -6   8   9       18.34       11.23      3.63 o
  -5   8   9       19.96       22.08      4.30 o
  -4   8   9        2.39        9.79      3.64 o
  -3   8   9       12.89        9.90      3.77 o
  -2   8   9       38.65       47.91      5.09 o
  -1   8   9       14.14       11.58      3.98 o
   0   8   9       55.75       53.96      6.44 o
   1   8   9       47.14       52.02      5.54 o
   2   8   9       95.69       98.80      6.97 o
   3   8   9       32.43       43.87      5.34 o
   4   8   9       29.14       32.63      4.35 o
   5   8   9        0.46        3.84      3.83 o
   6   8   9       10.82       12.18      4.45 o
  -8   9   9       36.46       45.22      5.23 o
  -7   9   9       17.97       16.92      4.81 o
  -6   9   9       59.34       62.79      6.03 o
  -5   9   9        1.94        3.68      5.71 o
  -4   9   9       26.79       18.65      4.31 o
  -3   9   9       15.18       14.93      4.04 o
  -2   9   9        0.57        0.93      3.43 o
  -1   9   9       61.21       71.06      6.35 o
   0   9   9        9.47       12.94      4.14 o
   1   9   9      210.14      195.88     10.64 o
   2   9   9       51.96       56.70      5.85 o
   3   9   9       38.94       30.69      5.01 o
 -16   0  10        0.48       -2.83      8.48 o
 -15   0  10        4.96        3.72      5.10 o
 -14   0  10        1.66       -1.89      4.44 o
 -13   0  10      172.60      168.77      8.69 o
 -12   0  10        0.70        3.77      3.49 o
 -11   0  10      123.70      131.38      7.82 o
 -10   0  10       95.77      106.74      7.13 o
  -9   0  10      138.34      127.64      9.35 o
  -8   0  10     1304.68     1249.89     27.82 o
  -7   0  10      926.41      924.37     22.13 o
  -6   0  10       44.81       36.44      4.95 o
  -5   0  10      112.80      104.34      6.65 o
  -4   0  10      422.92      391.43     12.33 o
  -3   0  10      209.05      192.74      8.33 o
  -2   0  10      255.92      214.99      8.94 o
  -1   0  10      369.46      372.40     12.21 o
   0   0  10        8.48       13.29      5.01 o
   1   0  10      189.52      202.84     12.03 o
   2   0  10      407.40      363.43     18.27 o
   3   0  10        3.38        4.61      5.68 o
   4   0  10      392.94      409.74     16.22 o
   5   0  10        6.36       15.19      5.10 o
   6   0  10        3.37        3.14      4.89 o
   7   0  10        0.27       -0.68      5.97 o
   8   0  10        3.70        7.13      5.57 o
   9   0  10      242.00      211.76     20.42 o
  10   0  10      112.06      118.78     15.71 o
  11   0  10       63.00       52.16     13.20 o
 -16   1  10        3.67        6.56      3.50 o
 -15   1  10       64.50       77.60      7.53 o
 -14   1  10       22.31       30.47      4.38 o
 -13   1  10       97.29      100.28      5.75 o
 -12   1  10      174.75      186.60      7.83 o
 -11   1  10       18.21       25.12      3.16 o
 -10   1  10      218.99      225.45      6.74 o
  -9   1  10      153.33      148.39      5.63 o
  -8   1  10      151.39      157.10      5.71 o
  -7   1  10       81.56       90.05      4.52 o
  -6   1  10      432.73      424.13      9.27 o
  -5   1  10      154.44      147.42      5.89 o
  -4   1  10      147.71      150.76      5.38 o
  -3   1  10      505.19      495.25     12.92 o
  -2   1  10      276.27      255.16      6.82 o
  -1   1  10       16.11       17.84      2.94 o
   0   1  10      199.43      178.59      7.54 o
   1   1  10      240.34      208.81      6.58 o
   2   1  10       30.74       18.46      3.30 o
   3   1  10      359.94      314.49     13.74 o
   4   1  10        4.45        0.83      2.80 o
   5   1  10        1.29        1.28      3.45 o
   6   1  10       46.21       43.63      4.85 o
   7   1  10       29.41       27.24      4.52 o
   8   1  10       21.84       18.51      4.35 o
   9   1  10      114.86      114.01     10.31 o
  10   1  10        0.12       10.81      8.48 o
  11   1  10        1.51        4.65      7.54 o
 -16   2  10       27.08       34.24      4.72 o
 -15   2  10        0.02       -1.29      2.99 o
 -14   2  10       35.18       43.73      4.94 o
 -13   2  10       87.63       95.56      5.50 o
 -12   2  10        8.34        9.31      2.55 o
 -11   2  10      176.38      162.37      6.02 o
 -10   2  10      122.01      108.54      5.12 o
  -9   2  10       12.85        8.41      2.57 o
  -8   2  10        9.14       11.81      2.74 o
  -7   2  10      149.70      149.20      5.58 o
  -6   2  10       80.36       85.38      4.48 o
  -5   2  10      147.50      132.25      6.49 o
  -4   2  10      344.94      353.64     12.74 o
  -3   2  10      271.63      276.47      7.13 o
  -2   2  10      310.57      287.74      7.20 o
  -1   2  10      475.96      435.62      9.21 o
   0   2  10       39.57       25.59      3.41 o
   1   2  10      295.19      275.28      9.43 o
   2   2  10       86.70       85.96      5.05 o
   3   2  10      118.08      119.69      6.69 o
   4   2  10        2.45        0.65      2.67 o
   5   2  10        0.42        0.98      2.81 o
   6   2  10      129.20      115.80      5.99 o
   7   2  10        4.16        2.30      3.20 o
   8   2  10       45.02       57.63      5.62 o
   9   2  10       39.17       27.92      6.94 o
  10   2  10        4.35       -5.03      6.91 o
  11   2  10        1.04      -12.25      8.17 o
 -15   3  10       13.21       11.08      3.60 o
 -14   3  10       47.85       51.58      4.67 o
 -13   3  10        6.99        5.44      2.89 o
 -12   3  10       52.83       48.25      4.36 o
 -11   3  10       33.71       38.37      3.66 o
 -10   3  10       38.49       44.36      5.67 o
  -9   3  10      111.92      127.09      5.46 o
  -8   3  10      105.68      104.93      4.93 o
  -7   3  10      100.31      100.27      5.10 o
  -6   3  10      194.38      169.76      5.95 o
  -5   3  10        4.67        6.14      2.28 o
  -4   3  10      111.90       96.50      7.82 o
  -3   3  10      263.90      266.05      7.87 o
  -2   3  10       40.55       50.45      4.06 o
  -1   3  10        2.67        1.26      3.00 o
   0   3  10      149.27      162.22      7.23 o
   1   3  10      194.62      182.83     11.70 o
   2   3  10        1.16       -0.81      3.41 o
   3   3  10       54.54       66.49      5.49 o
   4   3  10       12.71        4.51      3.40 o
   5   3  10        0.59       -2.27      3.17 o
   6   3  10       19.91       32.05      4.77 o
   7   3  10       36.32       46.63      5.23 o
   8   3  10       62.04       59.14      6.77 o
   9   3  10        0.95        0.45      5.44 o
  10   3  10        4.21        2.06      5.44 o
 -14   4  10        2.13        0.29      3.00 o
 -13   4  10       76.33       82.39      6.11 o
 -12   4  10        0.35        3.58      3.19 o
 -11   4  10       10.47       16.71      3.34 o
 -10   4  10        9.65        9.00      2.88 o
  -9   4  10       19.07       21.56      3.52 o
  -8   4  10        0.47        0.11      2.60 o
  -7   4  10       25.10       20.73      3.36 o
  -6   4  10       10.96       17.98      3.61 o
  -5   4  10       70.70       67.91      4.55 o
  -4   4  10      163.86      151.05      6.26 o
  -3   4  10        0.22        1.98      2.97 o
  -2   4  10      709.28      697.81     16.25 o
  -1   4  10        3.38        0.28      3.03 o
   0   4  10       37.39       51.71      4.99 o
   1   4  10        0.07        0.33      3.72 o
   2   4  10       20.20       12.44      4.26 o
   3   4  10       51.19       45.19      5.05 o
   4   4  10        5.30        3.71      4.35 o
   5   4  10       18.16       21.33      4.42 o
   6   4  10       77.72       76.78      6.10 o
   7   4  10       12.15       10.20      4.08 o
   8   4  10        4.64       -0.77      6.11 o
   9   4  10        0.02       -6.38      4.25 o
 -13   5  10        3.08        1.26      3.19 o
 -12   5  10       56.91       47.08      4.99 o
 -11   5  10       27.41       36.46      4.70 o
 -10   5  10        1.96        2.26      2.70 o
  -9   5  10        2.26        1.81      3.02 o
  -8   5  10       18.15       16.70      3.24 o
  -7   5  10       16.80       23.87      3.41 o
  -6   5  10       88.37       79.55      5.44 o
  -5   5  10        4.89        6.49      3.17 o
  -4   5  10      103.15      101.19      6.50 o
  -3   5  10      175.61      172.31      7.92 o
  -2   5  10       21.52       28.08      4.45 o
  -1   5  10       59.93       60.55      5.62 o
   0   5  10       41.60       41.42      4.76 o
   1   5  10       12.74       16.37      4.14 o
   2   5  10        3.72        5.84      3.61 o
   3   5  10        4.06        9.51      3.85 o
   4   5  10       28.58       22.47      4.49 o
   5   5  10       58.28       51.48      5.54 o
   6   5  10        0.32       -4.20      3.57 o
   7   5  10        0.00       -1.20      4.43 o
   8   5  10       43.03       41.71      6.29 o
   9   5  10        9.19       10.55      5.26 o
 -12   6  10       26.32       35.81      4.83 o
 -11   6  10        0.38        0.83      3.24 o
 -10   6  10       41.39       51.70      4.56 o
  -9   6  10       59.06       54.41      5.06 o
  -8   6  10        6.04        6.58      2.84 o
  -7   6  10       27.79       32.58      4.45 o
  -6   6  10        4.78        2.95      3.10 o
  -5   6  10      200.72      183.46      9.52 o
  -4   6  10        3.60        2.70      3.40 o
  -3   6  10      148.93      157.78     11.16 o
  -2   6  10        4.27        1.67      3.53 o
  -1   6  10       93.40       72.69      5.95 o
   0   6  10        9.28       11.87      3.84 o
   1   6  10       39.94       48.75      6.52 o
   2   6  10       37.51       40.06      5.02 o
   3   6  10        8.88        7.70      4.08 o
   4   6  10       44.46       45.15      5.56 o
   5   6  10       20.55       22.16      4.79 o
   6   6  10        0.27       -4.53      3.76 o
   7   6  10       62.20       84.28      8.28 o
 -10   7  10        7.05        4.64      3.86 o
  -9   7  10        6.27        4.86      3.39 o
  -8   7  10        2.17        1.46      4.64 o
  -7   7  10        3.64        9.00      3.43 o
  -6   7  10        5.54        1.73      3.14 o
  -5   7  10        6.21        7.77      3.99 o
  -4   7  10        2.59        3.58      3.35 o
  -3   7  10        0.39        3.65      3.43 o
  -2   7  10       38.37       35.13      4.99 o
  -1   7  10       46.46       44.53      5.35 o
   0   7  10       40.78       55.18      5.66 o
   1   7  10       75.43       84.10      6.61 o
   2   7  10       14.13        6.45      3.80 o
   3   7  10       21.52       15.15      4.22 o
   4   7  10        0.17       -2.78      3.81 o
   5   7  10       13.00       14.50      4.52 o
   6   7  10        5.84       17.05      5.63 o
  -8   8  10       56.87       55.89      6.17 o
  -7   8  10       29.61       39.36      4.86 o
  -6   8  10       16.51       23.22      4.30 o
  -5   8  10        0.02        1.20      3.56 o
  -4   8  10       70.02       67.91      6.03 o
  -3   8  10       35.03       35.17      5.07 o
  -2   8  10        1.11       -2.45      3.26 o
  -1   8  10        1.09        0.84      3.35 o
   0   8  10        0.18        4.18      3.84 o
   1   8  10        9.01       14.23      4.36 o
   2   8  10       31.32       25.99      5.09 o
   3   8  10        2.12        0.74      3.90 o
 -14   1  11      100.32      108.25      7.26 o
 -13   1  11        0.63        8.93      3.22 o
 -12   1  11       52.86       52.09      4.21 o
 -11   1  11        3.98        0.77      2.49 o
 -10   1  11        0.01        0.68      2.37 o
  -9   1  11       21.35       20.23      3.06 o
  -8   1  11       51.84       50.15      4.23 o
  -7   1  11       77.07       73.31      4.54 o
  -6   1  11       74.31       78.33      8.46 o
  -5   1  11       63.49       57.31      3.98 o
  -4   1  11        4.68        5.57      2.53 o
  -3   1  11       84.42       73.48      4.34 o
  -2   1  11        0.24        1.75      2.19 o
  -1   1  11        0.01       -3.52      2.34 o
   0   1  11        4.85        7.89      2.79 o
   1   1  11        7.54       -1.55      2.77 o
   2   1  11       18.45       16.55      3.53 o
   3   1  11        1.03        1.08      2.97 o
   4   1  11        1.95        1.79      3.26 o
   5   1  11        8.77       12.83      3.92 o
   6   1  11      166.79      163.25      8.08 o
   7   1  11       60.53       66.31      6.12 o
   8   1  11       14.27       16.35      4.59 o
   9   1  11        7.14       12.32      5.26 o
 -14   2  11        1.40        5.12      4.84 o
 -13   2  11       35.16       42.25      4.40 o
 -12   2  11       35.64       44.46      4.03 o
 -11   2  11        7.06        5.06      3.04 o
 -10   2  11       35.95       35.95      3.68 o
  -9   2  11       83.07       95.78      5.11 o
  -8   2  11      128.91      130.82      5.63 o
  -7   2  11        6.27        1.38      3.59 o
  -6   2  11        7.11        4.83      2.80 o
  -5   2  11       15.85       18.75      3.03 o
  -4   2  11      132.23      130.95      5.34 o
  -3   2  11       13.73       11.06      2.78 o
  -2   2  11       37.51       38.71      3.52 o
  -1   2  11        9.66       10.61      5.33 o
   0   2  11       34.04       36.57      3.97 o
   1   2  11       54.79       62.96      4.66 o
   2   2  11       13.60       12.26      3.36 o
   3   2  11       31.13       42.10      4.90 o
   4   2  11       41.08       33.52      4.99 o
   5   2  11       48.96       44.65      6.72 o
   6   2  11       16.39       15.82      4.83 o
   7   2  11        8.87       13.60      4.78 o
   8   2  11      112.27      126.18     10.83 o
 -13   3  11        0.05        5.72      3.43 o
 -12   3  11       27.83       37.47      4.72 o
 -11   3  11       21.78       33.04      5.51 o
 -10   3  11        0.16       -2.08      2.63 o
  -9   3  11        1.48       -2.27      2.65 o
  -8   3  11       16.26       21.05      3.68 o
  -7   3  11      211.63      211.79      8.04 o
  -6   3  11      180.59      191.12      7.31 o
  -5   3  11       62.88       67.89      4.81 o
  -4   3  11       66.76       56.78      4.50 o
  -3   3  11      142.45      137.99     10.88 o
  -2   3  11       39.26       46.35      4.93 o
  -1   3  11       14.84        9.65      3.61 o
   0   3  11        2.26        3.28      3.54 o
   1   3  11       41.58       42.52      4.98 o
   2   3  11        0.11       -0.44      3.86 o
   3   3  11      109.14      106.44      6.82 o
   4   3  11       11.84       13.99      4.00 o
   5   3  11       11.75       14.71      4.04 o
   6   3  11       16.87       26.19      4.57 o
   7   3  11       46.54       41.83      6.44 o
   8   3  11        0.04       -5.66      5.11 o
 -12   4  11        3.22        5.48      3.53 o
 -11   4  11       20.26       16.25      6.29 o
 -10   4  11      105.53      122.04      6.33 o
  -9   4  11       71.53       86.50      7.91 o
  -8   4  11       24.86       36.06      4.12 o
  -7   4  11       11.23        7.05      3.27 o
  -6   4  11       51.67       51.46      4.41 o
  -5   4  11       91.15       81.40      6.05 o
  -4   4  11        6.42        2.03      4.03 o
  -3   4  11       33.76       24.85      4.63 o
  -2   4  11       72.12       82.52      6.10 o
  -1   4  11        0.06        0.67      3.15 o
   0   4  11        1.29        0.97      3.99 o
   1   4  11       18.65       14.81      3.88 o
   2   4  11       60.20       58.21      8.00 o
   3   4  11       53.12       61.37      6.71 o
   4   4  11       45.45       41.65      5.39 o
   5   4  11       67.00       75.83      6.34 o
   6   4  11        3.06        6.57      4.04 o
   7   4  11       33.56       40.39      6.36 o
 -11   5  11        0.49        1.83      4.99 o
 -10   5  11      131.83      136.47      6.76 o
  -9   5  11        0.07        2.41      3.13 o
  -8   5  11      112.98      114.33      6.21 o
  -7   5  11        1.23        3.03      3.37 o
  -6   5  11       30.70       30.73      4.49 o
  -5   5  11      151.99      141.99      7.53 o
  -4   5  11       61.00       59.08      5.48 o
  -3   5  11        3.41        4.81      3.41 o
  -2   5  11       34.28       32.23      4.76 o
  -1   5  11        8.55        5.86      3.40 o
   0   5  11       20.86       18.98      4.17 o
   1   5  11        0.41       -5.94      3.99 o
   2   5  11       35.30       38.29      4.99 o
   3   5  11       15.80       20.60      5.13 o
   4   5  11       69.10       69.08      6.31 o
   5   5  11       24.77       26.31      4.77 o
   6   5  11       30.71       48.07      6.89 o
 -10   6  11        0.73        1.75      3.11 o
  -9   6  11       45.70       46.72      5.20 o
  -8   6  11       18.72       24.79      4.38 o
  -7   6  11       30.54       31.26      4.76 o
  -6   6  11       10.61        9.53      3.67 o
  -5   6  11        0.03        4.87      3.62 o
  -4   6  11        0.24       -5.11      3.54 o
  -3   6  11        0.00        2.98      4.35 o
  -2   6  11       30.54       24.12      5.35 o
  -1   6  11       28.11       46.52      5.44 o
   0   6  11       10.45        6.72      3.71 o
   1   6  11        0.00       -1.28      3.48 o
   2   6  11        2.69       -2.20      3.61 o
   3   6  11       84.27       84.44      8.50 o
   4   6  11       27.99       39.74      5.57 o
  -7   7  11        9.66        8.82      4.98 o
  -6   7  11        4.53        9.92      3.96 o
  -5   7  11       41.85       37.67      7.26 o
  -4   7  11       11.24       12.49      5.90 o
  -3   7  11        0.02       -3.71      4.06 o
  -2   7  11       10.96       15.71      4.16 o
  -1   7  11        0.09        4.25      3.88 o
   0   7  11       25.07       29.14      5.62 o
   1   7  11        1.82        2.76      3.99 o
   2   7  11        0.32        1.31      4.04 o
 -12   0  12       47.22       53.49      6.38 o
 -11   0  12        1.04       -5.24      3.49 o
 -10   0  12       61.45       57.21      9.19 o
  -9   0  12       89.36       98.88      7.73 o
  -8   0  12       68.06       74.86      7.01 o
  -7   0  12      116.29      114.79      9.78 o
  -6   0  12       38.05       23.07      4.60 o
  -5   0  12      114.18       98.35      7.24 o
  -4   0  12       54.91       55.00      5.78 o
  -3   0  12       60.28       57.36      5.92 o
  -2   0  12        3.11        6.93      3.90 o
  -1   0  12      220.18      214.76      9.96 o
   0   0  12      141.32      146.01      8.94 o
   1   0  12       34.47       47.78      7.24 o
   2   0  12       39.14       43.26      6.88 o
   3   0  12        9.39       13.93      5.54 o
   4   0  12       87.51       75.59     16.65 o
   5   0  12       53.36       48.08     13.20 o
   6   0  12       18.22       14.82      7.54 o
 -12   1  12        2.91        6.04      3.03 o
 -11   1  12        0.46        2.98      3.77 o
 -10   1  12       31.64       46.27      4.14 o
  -9   1  12       35.41       32.94      3.82 o
  -8   1  12       35.66       41.14      4.00 o
  -7   1  12        0.77        4.85      2.91 o
  -6   1  12      119.44      110.58      5.35 o
  -5   1  12       34.73       41.69      3.86 o
  -4   1  12        0.91       -0.94      2.28 o
  -3   1  12       36.06       33.92      3.54 o
  -2   1  12       51.30       46.39      4.05 o
  -1   1  12       20.82       16.41      3.45 o
   0   1  12       20.38       12.45      3.57 o
   1   1  12      111.89       92.55      5.87 o
   2   1  12       12.81       17.02      3.65 o
   3   1  12        4.26       10.56      7.08 o
   4   1  12       78.24       78.07      6.20 o
   5   1  12       53.32       42.20      5.99 o
   6   1  12       14.88       11.98      5.08 o
 -11   2  12        3.73        7.23      2.91 o
 -10   2  12        2.24       -0.22      2.72 o
  -9   2  12       31.57       43.65      4.11 o
  -8   2  12       21.27       20.50      3.36 o
  -7   2  12        0.17        0.88      2.22 o
  -6   2  12       85.94       95.33      5.01 o
  -5   2  12       77.90       83.55      5.85 o
  -4   2  12       55.63       56.16      4.66 o
  -3   2  12        5.85       14.31      3.83 o
  -2   2  12        0.01       -3.89      2.60 o
  -1   2  12        9.99       10.90      3.76 o
   0   2  12       60.11       70.31      6.07 o
   1   2  12        0.19        0.03      3.56 o
   2   2  12       37.68       35.41      4.93 o
   3   2  12        0.25       -0.09      3.44 o
   4   2  12        2.21       -4.11      3.77 o
   5   2  12       25.69       24.79      5.31 o
   6   2  12        6.27        5.37      4.56 o
 -11   3  12       15.70       11.41      3.51 o
 -10   3  12        9.56       11.98      3.59 o
  -9   3  12       19.70       21.76      3.79 o
  -8   3  12       17.86        8.69      5.53 o
  -7   3  12        2.65        1.22      2.77 o
  -6   3  12        3.87        2.99      2.77 o
  -5   3  12      128.40      127.40      7.48 o
  -4   3  12       42.09       46.53      5.13 o
  -3   3  12        3.62        2.72      3.43 o
  -2   3  12       16.12       15.06      4.17 o
  -1   3  12      122.32      103.68      6.90 o
   0   3  12       48.38       49.20      5.47 o
   1   3  12      121.07      128.13      7.68 o
   2   3  12        6.57       10.51      4.30 o
   3   3  12       54.18       53.61      5.72 o
   4   3  12        6.02        6.87      4.00 o
   5   3  12        7.36       13.97      4.34 o
 -10   4  12       43.27       54.80      5.73 o
  -9   4  12        2.61        1.50      3.27 o
  -8   4  12       68.71       89.28      5.75 o
  -7   4  12       17.44       21.00      4.08 o
  -6   4  12       97.02       97.64      6.82 o
  -5   4  12        4.07       11.56      3.67 o
  -4   4  12       85.32       73.02      6.08 o
  -3   4  12       22.89       20.71      4.20 o
  -2   4  12       33.29       34.88      4.81 o
  -1   4  12       44.78       45.43      5.30 o
   0   4  12       10.57       12.03      6.08 o
   1   4  12        3.91        1.93      3.37 o
   2   4  12       18.68       22.61      4.70 o
   3   4  12        0.01        1.62      3.65 o
   4   4  12        1.91        0.36      3.95 o
  -8   5  12        0.00        2.97      3.15 o
  -7   5  12       10.02       19.02      3.99 o
  -6   5  12        1.45        2.76      3.47 o
  -5   5  12       10.20       13.18      3.87 o
  -4   5  12       37.27       50.97      5.43 o
  -3   5  12        3.23        8.64      3.84 o
  -2   5  12       17.77       33.41      5.01 o
  -1   5  12       10.64       17.26      3.98 o
   0   5  12        2.43        8.35      4.02 o
   1   5  12        6.33       10.69      4.40 o
   2   5  12        7.20        5.71      4.08 o
  -4   6  12        3.68       17.78      4.53 o
  -3   6  12       54.16       53.45      6.17 o
  -2   6  12        0.41        2.69      3.81 o
  -8   1  13        1.40        8.13      2.69 o
  -7   1  13        0.49        5.93      2.64 o
  -6   1  13        0.04       -2.48      2.29 o
  -5   1  13       10.69       10.17      2.84 o
  -4   1  13       10.07       16.18      3.18 o
  -3   1  13        5.57        6.07      3.08 o
  -2   1  13       28.14       29.49      4.09 o
  -1   1  13        1.51        7.23      3.32 o
   0   1  13        1.82       -3.09      3.99 o
   1   1  13       27.70       26.49      5.95 o
   2   1  13        1.15       -3.11      5.47 o
  -8   2  13        1.77       11.63      3.74 o
  -7   2  13        7.86       15.48      3.54 o
  -6   2  13        0.23        6.08      3.22 o
  -5   2  13       14.81       20.59      4.28 o
  -4   2  13       20.36       16.30      4.21 o
  -3   2  13       16.38       15.04      4.30 o
  -2   2  13       10.11       11.18      3.98 o
  -1   2  13       10.27        9.65      3.74 o
   0   2  13        2.16        7.60      3.80 o
   1   2  13       35.41       43.94      5.52 o
  -6   3  13       10.87       16.87      4.12 o
  -5   3  13      111.75      100.69      8.35 o
  -4   3  13        3.10        7.96      3.68 o
  -3   3  13       16.55       37.17      5.16 o
  -2   3  13        1.95        1.08      4.50 o
  -1   3  13        0.00       -1.35      3.61 o
   0   3  13       10.47       13.31      4.29 o
 
